# Supplementary material for: How Does National Scientific Funding Support Emerging Interdisciplinary Research: A Comparison Study of Big Data Research in the US and China
Source: PLoS One. 2016 May 24;11(5):e0154509. doi: 10.1371/journal.pone.0154509 (PMC4878788; doi:10.1371/journal.pone.0154509)
Supplement: S1 File — (XLSX) [file pone.0154509.s002.xlsx]

## Sheet: NSFC Data
Original Award Year	Award Number	Award Type	Disciplinary Application Code (DAC)	Directorate	DAC (1st Level)	DAC (2nd Level)	Title	Principal Investigator	Organization	Awarded Amount (RMB)	Start Date	End Date
2009	30970780	面上项目	H1807	H	H18	H1807	融合多种先验信息的多光谱自发荧光断层成像重建方法的研究	贾克斌	北京工业大学	300000	2010-01-01	2012-12-01
2010	61071080	面上项目	F010201	F	F01	F0102	基于终端系统传输速率约束的光网络自律调度关键技术研究	郭薇	上海交通大学	380000	2011-01-01	2013-12-01
2011	71140002	专项基金	G030702	G	G03	G0307	国家自然科学基金重大数据项目管理研究	李海峥	中央财经大学	120000	2011-04-01	2012-04-01
2012	61210306069	国际(地区)合作与交流项目	F020509	F	F02	F0205	亚洲超大数据库国际学术会议	杨刚	中国人民大学	20000	2012-06-01	2012-12-01
2012	71201004	青年科学基金项目	G011203	G	G01	G0112	面向大数据的一致性分类及应用研究	熊海涛	北京工商大学	190000	2013-01-01	2015-12-01
2012	61272119	面上项目	F020102	F	F02	F0201	基于大数据和云环境的两类关键问题优化建模与优化方法研究	王宇平	西安电子科技大学	700000	2013-01-01	2016-12-01
2012	71232006	重点项目	G0209	G	G02	G0209	ERP3.0:企业平行管理系统理论与关键技术研究	王飞跃	中国科学院自动化研究所	2470000	2013-01-01	2017-12-01
2012	61223003	专项基金项目	F0202	F	F02	F0202	面向大数据的媒体内容分析与关联语义挖掘研究	瞿裕忠	南京大学	3000000
2012	71271117	面上项目	G0112	G	G01	G0112	面向动态审计轨迹的数据探索式预警系统研究	陈耿	南京审计学院	545000	2013-01-01	2016-12-01
2013	61303054	青年科学基金项目	F020204	F	F02	F0202	支持高吞吐量大数据处理的数据复制策略研究	朱妤晴	中国科学院计算技术研究所	270000	2014-01-01	2016-12-01
2013	51307116	青年科学基金项目	E070401	E	E07	E0704	面向自愈控制的智能配电网快速仿真与模拟关键问题研究	赵金利	天津大学	240000	2014-01-01	2016-12-01
2013	41374077	面上项目	D0404	D	D04	D0404	地面台网和卫星观测电磁数据处理与挖掘技术研究	赵国泽	中国地震局地质研究所	1000000	2014-01-01	2017-12-01
2013	61305071	青年科学基金项目	F030504	F	F03	F0305	基于泊松回归的传染病感染病例数预测	张宇	香港浸会大学深圳研究院	250000	2014-01-01	2016-12-01
2013	61300023	青年科学基金项目	F020304	F	F02	F0203	云环境下基于BSP模型的大规模不动点迭代计算研究	张岩峰	东北大学	250000	2014-01-01	2016-12-01
2013	71302148	青年科学基金项目	G021101	G	G02	G0211	大数据环境下的首席数据官、数据治理及组织绩效关系研究	张宏云	西安交通大学	200000	2014-01-01	2016-12-01
2013	61300013	青年科学基金项目	F020304	F	F02	F0203	物联网环境下视频大数据处理平台设计理论与关键技术研究	张海涛	北京邮电大学	250000	2014-01-01	2016-12-01
2013	61373092	面上项目	F020508	F	F02	F0205	基于超图的主题建模算法研究	曾嘉	苏州大学	760000	2014-01-01	2017-12-01
2013	71373286	面上项目	G031401	G	G03	G0314	大数据环境下基于领域知识获取与对齐的观点检索研究	余传明	中南财经政法大学	580000	2014-01-01	2017-12-01
2013	71301172	青年科学基金项目	G011203	G	G01	G0112	面向知识管理的社会化媒体多源信息整合研究	杨铭	中央财经大学	205000	2014-01-01	2016-12-01
2013	21302102	青年科学基金项目	B020602	B	B02	B0206	基于构效关系的神经降压素受体1拮抗剂优化	徐峰	南开大学	250000	2014-01-01	2016-12-01
2013	61370092	面上项目	F020206	F	F02	F0202	大数据环境下基于视觉主题模型的视觉数据分类方法研究	熊曾刚	湖北工程学院	760000	2014-01-01	2017-12-01
2013	61300166	青年科学基金项目	F020504	F	F02	F0205	基于集成异构网络的表型-基因关联挖掘研究	谢茂强	南开大学	230000	2014-01-01	2016-12-01
2013	71373267	面上项目	G0303	G	G03	G0303	面向大数据的税收微观数据体系构建与政策效应分析应用	谢波峰	中国人民大学	560000	2014-01-01	2017-12-01
2013	71322104	专项基金项目	G011203	G	G01	G0112	数据挖掘与商务智能	吴俊杰	北京航空航天大学	1000000	2014-01-01	2016-12-01
2013	61301192	青年科学基金项目	F010402	F	F01	F0104	基于多任务概率视觉语义模型的图像场景理解	魏巍	西北工业大学	250000	2014-01-01	2016-12-01
2013	71302020	青年科学基金项目	G0210	G	G02	G0210	大数据商业模式、产业链治理及公共政策研究	王忠	清华大学	220000	2014-01-01	2016-12-01
2013	61310306033	国际(地区)合作与交流项目	F020102	F	F02	F0201	2013计算智能与信息安全国际会议	王宇平	西安电子科技大学	30000	2013-12-01	2013-12-01
2013	61370080	面上项目	F020204	F	F02	F0202	云计算环境下大数据本地化技术研究	王晓阳	复旦大学	750000	2014-01-01	2017-12-01
2013	61373083	面上项目	F020513	F	F02	F0205	移动机会网络中的大数据路由理论和方法及应用基础研究	王小明	陕西师范大学	760000	2014-01-01	2017-12-01
2013	71371063	面上项目	G011203	G	G01	G0112	电子健康档案中的大数据非均衡挖掘研究	王熙照	河北大学	580000	2014-01-01	2017-12-01
2013	61303060	青年科学基金项目	F020206	F	F02	F0202	支持多种计算与数据共享的编程框架研究	王鹏	中国科学院信息工程研究所	230000	2014-01-01	2016-12-01
2013	61370070	面上项目	F020107	F	F02	F0201	大数据环境下稀疏主题模型理论及其应用研究	王春立	大连海事大学	750000	2014-01-01	2017-12-01
2013	61300030	青年科学基金项目	F020204	F	F02	F0202	面向时空大数据分析的可扩展存储与索引技术研究	谭浩宇	广州市香港科大霍英东研究院	230000	2014-01-01	2016-12-01
2013	61303179	青年科学基金项目	F020509	F	F02	F0205	面向大数据深度分析的马尔科夫逻辑理论与算法研究	孙正雅	中国科学院自动化研究所	230000	2014-01-01	2016-12-01
2013	61310306062	国际(地区)合作与交流项目	F020305	F	F02	F0203	超级计算机环境中应用驱动的计算国际研讨会	孙济洲	天津大学	30000	2014-01-01	2014-04-01
2013	11375223	面上项目	A050509	A	A05	A0505	高能物理数据分析的Hadoop/HBASE平台研究	孙功星	中国科学院高能物理研究所	920000	2014-01-01	2017-12-01
2013	61370207	面上项目	F020803	F	F02	F0208	云环境下面向大数据并行计算的工作流执行优化研究	宋爱波	东南大学	760000	2014-01-01	2017-12-01
2013	71331005	重点项目	G01	G	G01	G01	大数据环境下的管理决策创新研究	石勇	中国科学院大学	2152000	2014-01-01	2018-12-01
2013	61370104	面上项目	F020304	F	F02	F0203	科学大数据处理优化理论与关键技术研究	石宣化	华中科技大学	760000	2014-01-01	2017-12-01
2013	61373165	面上项目	F020803	F	F02	F0208	基于用户意图的语义大数据处理关键技术研究	饶国政	天津大学	750000	2014-01-01	2017-12-01
2013	61322211	专项基金项目	F020512	F	F02	F0205	智能信息处理	钱宇华	山西大学	1000000	2014-01-01	2016-12-01
2013	61300031	青年科学基金项目	F020204	F	F02	F0202	基于轨迹大数据的热点路径识别与查询处理关键技术研究	罗吴蔓	广州市香港科大霍英东研究院	280000	2014-01-01	2016-12-01
2013	61320106007	国际(地区)合作与交流项目	F0208	F	F02	F0208	AMS大数据处理关键技术研究	罗军舟	东南大学	2900000	2014-01-01	2018-12-01
2013	71372053	面上项目	G0201	G	G02	G0201	投资网络对新企业绩效作用机制研究——基于大数据的社会网络分析	罗家德	清华大学	570000	2014-01-01	2017-12-01
2013	71301128	青年科学基金项目	G011201	G	G01	G0112	基于博弈分析和大数据实证方法研究电子商务中的价格悖论	刘跃文	西安交通大学	230000	2014-01-01	2016-12-01
2013	61300086	青年科学基金项目	F020508	F	F02	F0205	大数据中的广义稀疏几何结构学习方法研究	刘日升	大连理工大学	270000	2014-01-01	2016-12-01
2013	61303038	青年科学基金项目	F020305	F	F02	F0203	结合逻辑与物理I/O访问信息的存储系统优化策略的研究	廖剑伟	西南大学	230000	2014-01-01	2016-12-01
2013	71303223	青年科学基金项目	G030702	G	G03	G0307	大数据挖掘在科技项目查重中的应用研究	李善青	中国科学技术信息研究所	200000	2014-01-01	2016-12-01
2013	71310307030	国际(地区)合作与交流项目	G0214	G	G02	G0214	2013 商务分析与管理科学国际会议	李金林	北京理工大学	29000	2013-11-01	2013-11-01
2013	U1301253	联合基金项目	L05	L	L05	L05	面向三旧改造的多源异构大数据管理分析与挖掘研究	胡月明	华南农业大学	2550000	2014-01-01	2017-12-01
2013	61309014	青年科学基金项目	F020509	F	F02	F0205	大数据中的多粒度知识发现模型与方法研究	胡峰	重庆邮电大学	230000	2014-01-01	2016-12-01
2013	61303081	青年科学基金项目	F020509	F	F02	F0205	大数据时代新闻推荐模型与方法研究	洪文兴	厦门大学	230000	2014-01-01	2016-12-01
2013	71310307028	国际(地区)合作与交流项目	G020802	G	G02	G0208	2013 营销科学与应用论坛	韩顺平	南京大学	20000	2013-06-01	2013-12-01
2013	61379127	面上项目	F020809	F	F02	F0208	传感器网络大数据处理模型关键技术研究	郭忠文	中国海洋大学	760000	2014-01-01	2017-12-01
2013	91324019	重大研究计划	G0310	G	G03	G0310	面向非常规突发事件应急管理的大数据时空可视化服务研究	郭旦怀	中国科学院计算机网络信息中心	100000	2014-01-01	2014-12-01
2013	41301402	青年科学基金项目	D010701	D	D01	D0107	大数据环境下的空间聚类方法研究	付艳	北京师范大学	250000	2014-01-01	2016-12-01
2013	61370200	面上项目	F020807	F	F02	F0208	大数据环境下高维数据流挖掘算法及应用研究	冯林	大连理工大学	750000	2014-01-01	2017-12-01
2013	61373163	面上项目	F020805	F	F02	F0208	云存储环境下有序可推演大数据隐私保护模型研究	冯朝胜	四川师范大学	720000	2014-01-01	2017-12-01
2013	61320106006	国际(地区)合作与交流项目	F020509	F	F02	F0205	面向智慧旅游的跨媒体大数据智能分析与处理	杜军平	北京邮电大学	3000000	2014-01-01	2018-12-01
2013	61363018	地区科学基金项目	F020204	F	F02	F0202	云计算环境下医学RDF大数据的分布式查询处理与优化技术研究	杜方	宁夏大学	450000	2014-01-01	2017-12-01
2013	61370149	面上项目	F020502	F	F02	F0205	视觉大数据全效处理体系关键技术研究	董乐	电子科技大学	760000	2014-01-01	2017-12-01
2013	71373191	面上项目	G0314	G	G03	G0314	大数据环境下面向科学研究第四范式的信息资源云研究	邓仲华	武汉大学	560000	2014-01-01	2017-12-01
2013	61304188	青年科学基金项目	F030209	F	F03	F0302	基于交通大数据的城市道路交通状态短时预测研究	单振宇	杭州师范大学	240000	2014-01-01	2016-12-01
2013	61340037	专项基金	F020705	F	F02	F0207	网络敏感信息自适应多重过滤模型研究	程显毅	南通大学	170000	2014-01-01	2014-12-01
2013	61370217	面上项目	F020809	F	F02	F0208	传感网感知大数据近似计算方法的研究	程思瑶	哈尔滨工业大学	750000	2014-01-01	2017-12-01
2013	61310306041	国际(地区)合作与交流项目	F020204	F	F02	F0202	第14届网络时代信息管理国际会议	陈子阳	燕山大学	40000	2013-06-01	2013-12-01
2013	61305059	青年科学基金项目	F030504	F	F03	F0305	面向TB级大数据的分布式属性分层加权子空间聚类集成方法研究	陈小军	深圳大学	250000	2014-01-01	2016-12-01
2013	U1301252	联合基金项目	L05	L	L05	L05	面向大数据的高性能云计算关键技术研究	陈国良	深圳大学	2700000	2014-01-01	2017-12-01
2013	61361136001	国际(地区)合作与交流项目	F01	F	F01	F01	面向海上移动作业的海洋大数据挖掘与仿真重构	陈戈	中国海洋大学	2000000	2014-01-01	2017-12-01
2013	71310307018	国际(地区)合作与交流项目	G0112	G	G01	G0112	信息管理国际学术研讨会	陈富赞	天津大学	50000	2013-06-01	2013-12-01
2014	61472126	面上项目	F020304	F	F02	F0203	分布式不确定skyline查询处理关键技术研究	周炎涛	湖南大学	820000	2015-01-01	2018-12-01
2014	61472263	面上项目	F020204	F	F02	F0202	面向用户的数据质量管理方法研究	周晓方	苏州大学	830000	2015-01-01	2018-12-01
2014	61471073	面上项目	F011305	F	F01	F0113	基于结构化大数据深度挖掘的呼吸道症候群监测与早期预警机制研究	周喜川	重庆大学	800000	2015-01-01	2018-12-01
2014	61490700	重大项目	F0301	F	F03	F0301	高速列车信息控制系统实时故障诊断与应用验证	周东华	清华大学	20000000	2015-01-01	2019-12-01
2014	41421001	专项基金项目	D010703	D	D01	D0107	地理时空数据分析	周成虎	中国科学院地理科学与资源研究所	12000000	2015-01-01	2020-12-01
2014	51405307	青年科学基金项目	E051002	E	E05	E0510	基于多维RFID大数据的工业物联网智能车间物流优化方法研究	钟润阳	深圳大学	250000	2015-01-01	2017-12-01
2014	71410307020	国际(地区)合作与交流项目	G02	G	G02	G02	2014年度智能健康国际会议	郑晓龙	中国科学院自动化研究所	20000	2014-07-01	2014-12-01
2014	61402043	青年科学基金项目	F020208	F	F02	F0202	基于主动服务聚合的社交网络大数据质量自动提升技术研究	郑丽伟	北京信息科技大学	150000	2015-01-01	2017-12-01
2014	71473048	面上项目	G031402	G	G03	G0314	大数据背景下开放政府数据的因素与机理研究：系统动力学建模与政策仿真	郑磊	复旦大学	600000	2015-01-01	2018-12-01
2014	71402136	青年科学基金项目	G021101	G	G02	G0211	专业虚拟社区与企业电子知识库间的知识转移研究：大数据与用户行为相结合的视角	赵欣	西安理工大学	220000	2015-01-01	2017-12-01
2014	71462036	地区科学基金项目	G021102	G	G02	G0211	基于市场效应的用户行为与协同过滤推荐研究	赵昆	云南财经大学	350000	2015-01-01	2018-12-01
2014	41474077	面上项目	D0407	D	D04	D0407	汇集爆破地震大数据对华北克拉通中西部不同构造区域壳幔结构地震学意义的研究	赵金仁	中国地震局地球物理勘探中心	950000	2015-01-01	2018-12-01
2014	U1435213	联合基金项目	F02	F	F02	F02	基于认知计算的大数据分析方法	章毅	四川大学	1500000	2015-01-01	2018-12-01
2014	61432012	重点项目	F02	F	F02	F02	基于认知计算的大数据分析方法	章毅	四川大学	3500000	2015-01-01	2019-12-01
2014	51444003	专项基金	E041003	E	E04	E0410	基于大数据的岩爆机理研究方法	张昱	北京建筑大学	100000	2015-01-01	2015-12-01
2014	71473182	面上项目	G0314	G	G03	G0314	智慧城市数字信息资源安全保障研究	张晓娟	武汉大学	600000	2015-01-01	2018-12-01
2014	71481260310	国际(地区)合作与交流项目	G0115	G	G01	G0115	2014年海量数据学术研讨会	张维	天津大学	13000	2014-09-01	2014-12-01
2014	61472180	面上项目	F020202	F	F02	F0202	基于SysML和MARTE的异构数据模型转换方法研究	张天	南京大学	820000	2015-01-01	2018-12-01
2014	11471304	面上项目	A011402	A	A01	A0114	金融大数据随机建模中若干非马氏问题及其应用的研究	张曙光	中国科学技术大学	750000	2015-01-01	2018-12-01
2014	81402763	青年科学基金项目	H2611	H	H26	H2611	基于熵的公共卫生大数据信息挖掘方法研究	张汝阳	南京医科大学	230000	2015-01-01	2017-12-01
2014	61472056	面上项目	F020512	F	F02	F0205	面向领域用户知识发现的数据结构化建模与多粒度融合	张清华	重庆邮电大学	820000	2015-01-01	2018-12-01
2014	71473143	面上项目	G0306	G	G03	G0306	基于公共衍生大数据分析的政府决策过程重构与评估方法研究	张楠	清华大学	600000	2015-01-01	2018-12-01
2014	61402090	青年科学基金项目	F020204	F	F02	F0202	大数据环境下基于动态数据模型的时效数据分析关键技术研究	张莉	东北大学	250000	2015-01-01	2017-12-01
2014	61402149	青年科学基金项目	F020512	F	F02	F0205	大数据集背景下概念格的多粒度构造和存储研究	张磊	河南大学	260000	2015-01-01	2017-12-01
2014	51435009	重点项目	E0510	E	E05	E0510	大数据驱动的智能车间运行分析与决策方法研究	张洁	上海交通大学	3200000	2015-01-01	2019-12-01
2014	61473109	面上项目	F030307	F	F03	F0303	物联网环境信息协同感知与处理研究	张建辉	杭州电子科技大学	840000	2015-01-01	2018-12-01
2014	71481260311	国际(地区)合作与交流项目	G0310	G	G03	G0310	2014年海量数据学术研讨会	张辉	清华大学	13000	2014-09-01	2014-12-01
2014	61463033	地区科学基金项目	F030504	F	F03	F0305	基于增量式学习的可扩展偏最小二乘模型的研究	曾雪强	南昌大学	440000	2015-01-01	2018-12-01
2014	61402232	青年科学基金项目	F020508	F	F02	F0205	指数族图模型方法及其在图像大数据中的应用研究	袁晓彤	南京信息工程大学	260000	2015-01-01	2017-12-01
2014	61403328	青年科学基金项目	F030504	F	F03	F0305	时空大数据流分布式异常事件检测技术研究	于彦伟	烟台大学	250000	2015-01-01	2017-12-01
2014	61410306047	国际(地区)合作与交流项目	F020202	F	F02	F0202	2014云计算与大数据国际学术会议	应时	武汉大学	40000	2014-11-01	2014-12-01
2014	61472166	面上项目	F020512	F	F02	F0205	监控视频数据中知识发现方法研究	叶飞跃	江苏理工学院	810000	2015-01-01	2018-12-01
2014	61472033	面上项目	F020803	F	F02	F0208	互联云环境下面向数据中心的服务资源分配与调度机制研究	杨扬	北京科技大学	830000	2015-01-01	2018-12-01
2014	51478350	面上项目	E080701	E	E08	E0807	基于大数据关联分析的城市公交建设与改善决策支持研究	杨东援	同济大学	800000	2015-01-01	2018-12-01
2014	61402100	青年科学基金项目	F020206	F	F02	F0202	面向大数据的实体解析方法及关键技术研究	燕彩蓉	东华大学	240000	2015-01-01	2017-12-01
2014	71471037	面上项目	G0110	G	G01	G0110	面向大数据的信息可视化设计方法研究	薛澄岐	东南大学	600000	2015-01-01	2018-12-01
2014	61402494	青年科学基金项目	F020204	F	F02	F0202	基于EMD距离的数据流分布式相似性查询处理关键技术研究	许嘉	广西大学	260000	2015-01-01	2017-12-01
2014	61481260322	国际(地区)合作与交流项目	F03	F	F03	F03	2014年海量数据学术研讨会	徐宗本	西安交通大学	20000	2014-09-01	2014-12-01
2014	11426234	专项基金项目	A01	A	A01	A01	数学主导的信息技术研究中心的培育与建设	徐宗本	西安交通大学	1500000	2015-01-01	2015-12-01
2014	51408334	青年科学基金项目	E080102	E	E08	E0801	基于建筑图像比对识别技术的古建筑信息共享与传播方法研究	徐桐	清华大学	250000	2015-01-01	2017-12-01
2014	61403132	青年科学基金项目	F030504	F	F03	F0305	大数据环境下基于选择性抽样的在线学习理论与算法研究	徐婕	湖北大学	240000	2015-01-01	2017-12-01
2014	41401505	青年科学基金项目	D010702	D	D01	D0107	机载小光斑全波形LiDAR单木森林参数提取研究	徐光彩	中国科学院植物研究所	250000	2015-01-01	2017-12-01
2014	U1435211	联合基金项目	F0205	F	F02	F0205	面向军事情报的多媒体大数据分析与展示	徐常胜	中国科学院自动化研究所	1500000	2015-01-01	2018-12-01
2014	61432019	重点项目	F0205	F	F02	F0205	大数据环境下复杂多媒体内容分析、推送与展示	徐常胜	中国科学院自动化研究所	3500000	2015-01-01	2019-12-01
2014	61472069	面上项目	F020204	F	F02	F0202	面向感知大数据的不确定查询处理与优化技术	信俊昌	东北大学	830000	2015-01-01	2018-12-01
2014	61472301	面上项目	F020502	F	F02	F0205	面向大数据的预期形状导向压缩感知成像的重建方法研究	谢雪梅	西安电子科技大学	800000	2015-01-01	2018-12-01
2014	U1435217	联合基金项目	F03	F	F03	F03	面向大数据的高时效并行计算机系统结构与技术	肖侬	中国人民解放军国防科学技术大学	1250000	2015-01-01	2018-12-01
2014	61433019	重点项目	F03	F	F03	F03	面向大数据的高时效并行计算机系统结构与技术	肖侬	中国人民解放军国防科学技术大学	3750000	2015-01-01	2019-12-01
2014	71471124	面上项目	G011203	G	G01	G0112	大数据环境下基于GMDH的客户分类半监督集成模型研究	肖进	四川大学	600000	2015-01-01	2018-12-01
2014	71410307021	国际(地区)合作与交流项目	G0115	G	G01	G0115	大数据驱动的管理科学与工程国际研讨会	肖斌卿	南京大学	30000	2014-07-01	2014-12-01
2014	61472113	面上项目	F020513	F	F02	F0205	基于多层复杂网络时空关联跟踪的不完备交通大数据抗差处理研究	夏莹杰	浙江大学	780000	2015-01-01	2018-12-01
2014	U1435216	联合基金项目	F02	F	F02	F02	大数据高效能存储与管理方法研究	武永卫	清华大学	1050000	2015-01-01	2018-12-01
2014	61433008	重点项目	F03	F	F03	F03	大数据高效能存储与管理方法研究	武永卫	清华大学	3950000	2015-01-01	2019-12-01
2014	U1435215	联合基金项目	F03	F	F03	F03	多语言大数据环境下的复杂网络行为分析、预测和干预	吾守尔·斯拉木	新疆大学	2000000	2015-01-01	2018-12-01
2014	61433012	重点项目	F03	F	F03	F03	多语言大数据环境下的复杂网络行为分析、预测和干预	吾守尔·斯拉木	新疆大学	3000000	2015-01-01	2019-12-01
2014	71472164	面上项目	G0203	G	G02	G0203	大数据背景下的商业模式创新机制研究	吴晓波	浙江大学	600000	2015-01-01	2018-12-01
2014	61472320	面上项目	F0208	F	F02	F0208	面向大数据的高性能网络带宽调度与传输控制关键技术研究	吴奇石	西北大学	840000	2015-01-01	2018-12-01
2014	11428101	专项基金项目	A010701	A	A01	A0107	自适应时滞系统的集群性理论及其应用	吴建宏	中国人民解放军国防科学技术大学	200000	2015-01-01	2016-12-01
2014	61403036	青年科学基金项目	F030504	F	F03	F0305	面向高性能数值模拟的大数据分析共性技术研究	吴国清	北京应用物理与计算数学研究所	230000	2015-01-01	2017-12-01
2014	61472207	面上项目	F020512	F	F02	F0205	过程大数据中合意路线获取关键技术研究	闻立杰	清华大学	800000	2015-01-01	2018-12-01
2014	61403288	青年科学基金项目	F030209	F	F03	F0302	基于大数据的营运车辆驾驶行为谱特征研究	文江辉	武汉理工大学	250000	2015-01-01	2017-12-01
2014	41401172	青年科学基金项目	D010203	D	D01	D0102	以“春运”人口流动透视的转型期中国城市网络格局	魏冶	东北师范大学	220000	2015-01-01	2017-12-01
2014	11431006	重点项目	A0111	A	A01	A0111	大数据与试验设计中的统计方法与计算	王兆军	南开大学	2800000	2015-01-01	2019-12-01
2014	61472297	面上项目	F020102	F	F02	F0201	大数据共性优化模型的高效算法研究	王宇平	西安电子科技大学	820000	2015-01-01	2018-12-01
2014	61471042	面上项目	F0117	F	F01	F0117	监控视频大数据中表观相似对象的判别式再标识方法与技术	王耀威	北京理工大学	800000	2015-01-01	2018-12-01
2014	61402383	青年科学基金项目	F020204	F	F02	F0202	大数据环境下面向社交网络的图匹配查询研究	王欣	西南交通大学	250000	2015-01-01	2017-12-01
2014	61472039	面上项目	F020512	F	F02	F0205	空间大数据挖掘的关键技术研究	王树良	北京理工大学	840000	2015-01-01	2018-12-01
2014	71461023	地区科学基金项目	G011201	G	G01	G0112	流程监控与评估中多元数据整合研究	王珊珊	内蒙古大学	340000	2015-01-01	2018-12-01
2014	61440017	专项基金	F011305	F	F01	F0113	问题解决fMRI大数据挖掘	王日凤	广西科技大学	100000	2015-01-01	2015-12-01
2014	51407105	青年科学基金项目	E070403	E	E07	E0704	基于大数据平台的输电网故障诊断架构研究	王磊	山东大学	230000	2015-01-01	2017-12-01
2014	61472099	面上项目	F020204	F	F02	F0202	大数据错误检测与修复关键技术的研究	王宏志	哈尔滨工业大学	820000	2015-01-01	2018-12-01
2014	61410306001	国际(地区)合作与交流项目	F0301	F	F03	F0301	第十一届全球智能控制与自动化大会(WCICA 2014)	王宏	东北大学	60000	2014-06-01	2014-06-01
2014	61472027	面上项目	F020513	F	F02	F0205	基于大数据的供应链协同机制研究	王红春	北京建筑大学	820000	2015-01-01	2018-12-01
2014	41472288	面上项目	D0214	D	D02	D0214	面向大数据的城市地下工程施工期安全风险评估方法研究	王浩	中国科学院武汉岩土力学研究所	900000	2015-01-01	2018-12-01
2014	U1401256	联合基金项目	L05	L	L05	L05	基于超云平台的社会化移动网络大数据管理与分析关键技术研究	王国仁	东北大学	2400000	2015-01-01	2018-12-01
2014	61402272	青年科学基金项目	F020512	F	F02	F0205	面向大数据的半监督粗糙特征选择高效算法研究	王锋	山西大学	260000	2015-01-01	2017-12-01
2014	61410306049	国际(地区)合作与交流项目	F01	F	F01	F01	2014中国国际通信大会	陶梅霞	上海交通大学	40000	2014-10-01	2014-12-01
2014	51475417	面上项目	E050601	E	E05	E0506	大数据驱动的产品精确设计理论、方法及其应用研究	谭建荣	浙江大学	1000000	2015-01-01	2018-12-01
2014	61462004	地区科学基金项目	F020302	F	F02	F0203	面向大数据计算的高吞吐量众核处理器关键技术研究	谭海	东华理工大学	460000	2015-01-01	2018-12-01
2014	61472425	面上项目	F020204	F	F02	F0202	分布式不确定数据查询处理关键技术研究	覃飙	中国人民大学	800000	2015-01-01	2018-12-01
2014	51478155	面上项目	E080802	E	E08	E0808	基于大数据理论的大跨屋盖风荷载模型及数据仓库研究	孙瑛	哈尔滨工业大学	890000	2015-01-01	2018-12-01
2014	61433009	重点项目	F03	F	F03	F03	多层多域网络化大数据的高效传输理论与方法	孙卫强	上海交通大学	3500000	2015-01-01	2019-12-01
2014	61403198	青年科学基金项目	F030213	F	F03	F0302	动态环境载荷数据驱动的民机部件贝叶斯可靠性评估及剩余寿命预测方法研究	孙见忠	南京航空航天大学	250000	2015-01-01	2017-12-01
2014	71471001	面上项目	G0106	G	G01	G0106	面向大数据的环境绩效评价理论、方法及其应用研究	宋马林	安徽财经大学	600000	2015-01-01	2018-12-01
2014	U1435218	联合基金项目	F030203	F	F03	F0302	基于仿真大数据的武器装备体系复杂性机理及效能评估方法研究	司光亚	中国人民解放军国防大学	5000000	2015-01-01	2018-12-01
2014	11426025	专项基金项目	A011103	A	A01	A0111	数学天元基金统计学研究生暑期学校2014	史宁中	东北师范大学	600000	2014-06-01	2014-12-01
2014	71481260312	国际(地区)合作与交流项目	G011203	G	G01	G0112	2014年海量数据学术研讨会	石勇	中国科学院大学	13000	2014-09-01	2014-12-01
2014	51477100	面上项目	E0705	E	E07	E0705	基于大数据分析的输变电设备状态评估基础理论与方法	盛戈皞	上海交通大学	800000	2015-01-01	2018-12-01
2014	61403062	青年科学基金项目	F030504	F	F03	F0305	大数据环境下基于同步原理的数据流挖掘算法研究	邵俊明	电子科技大学	250000	2015-01-01	2017-12-01
2014	41476101	面上项目	D0608	D	D06	D0608	海洋灾害大数据分析的系统模型研究及应用	邵峰晶	青岛大学	950000	2015-01-01	2018-12-01
2014	71471008	面上项目	G011202	G	G01	G0112	基于UGC的应急响应决策支持系统关键技术研究	闪四清	北京航空航天大学	620000	2015-01-01	2018-12-01
2014	61402329	青年科学基金项目	F020204	F	F02	F0202	面向大数据的相似连接操作关键技术研究	荣垂田	天津工业大学	250000	2015-01-01	2017-12-01
2014	61472131	面上项目	F020805	F	F02	F0208	大数据环境下的数据查询隐私保护技术研究	秦拯	湖南大学	820000	2015-01-01	2018-12-01
2014	61490704	重大项目	F0301	F	F03	F0301	基于大数据和知识的高速列车信息控制系统故障建模理论与方法	秦泗钊	东北大学	2480000	2015-01-01	2019-12-01
2014	71461017	地区科学基金项目	G011203	G	G01	G0112	基于复杂网络的商务大数据聚类与关联应用研究	钱晓东	兰州交通大学	345000	2015-01-01	2018-12-01
2014	61432006	重点项目	F02	F	F02	F02	大数据管理系统评测基准的理论与方法	钱卫宁	华东师范大学	3500000	2015-01-01	2019-12-01
2014	71401089	青年科学基金项目	G0108	G	G01	G0108	主观幸福感判断中的参照体系研究：基于模型和大数据的方法	钱静	清华大学	200000	2015-01-01	2017-12-01
2014	61472214	面上项目	F020804	F	F02	F0208	基于大数据分析的互联网服务性能管理体系结构研究	裴丹	清华大学	860000	2015-01-01	2018-12-01
2014	11461079	地区科学基金项目	A011103	A	A01	A0111	天然活性小分子抗肿瘤靶点谱研究中大数据的统计分析	潘蓄林	云南大学	360000	2015-01-01	2018-12-01
2014	61472321	面上项目	F020204	F	F02	F0202	混合存储和计算模式下的大图处理优化技术研究	潘巍	西北工业大学	800000	2015-01-01	2018-12-01
2014	41428101	专项基金项目	D010202	D	D01	D0102	基于大数据的旅游流突发性增长/衰减现时预测方法	潘冰	陕西师范大学	200000	2015-01-01	2016-12-01
2014	51437003	重点项目	E070401	E	E07	E0704	基于大数据的电力系统运行行为识别提取与表征	穆钢	东北电力大学	3860000	2015-01-01	2019-12-01
2014	71420107026	国际(地区)合作与交流项目	G031401	G	G03	G0314	大数据环境下的知识组织与服务创新研究	马费成	武汉大学	2000000	2015-01-01	2019-12-01
2014	71450006	专项基金	G0203	G	G02	G0203	基于云架构的商业银行审计大数据标准体系构建研究	吕劲松	审计署审计科研所	400000	2015-01-01	2016-12-01
2014	61402533	青年科学基金项目	F020202	F	F02	F0202	面向性能和可靠性的跨组织大数据部署方法研究	卢清华	中国石油大学（华东）	260000	2015-01-01	2017-12-01
2014	31471253	面上项目	C060706	C	C06	C0607	利用大数据信息挖掘和基因进化方法研究禽流感病毒的跨地域传播	刘翟	中国科学院微生物研究所	800000	2015-01-01	2018-12-01
2014	71410307012	国际(地区)合作与交流项目	G011201	G	G01	G0112	信息质量国际会议	刘跃文	西安交通大学	30000	2014-04-01	2014-12-01
2014	71490725	重大项目	G02	G	G02	G02	面向大数据的商务分析与计算方法以及支撑平台研究	刘业政	合肥工业大学	3050000	2015-01-01	2019-12-01
2014	61403401	青年科学基金项目	F030203	F	F03	F0302	基于仿真大数据的信息化作战体系分析方法研究	刘洋	中国人民解放军国防大学	250000	2015-01-01	2017-12-01
2014	61410306044	国际(地区)合作与交流项目	F020501	F	F02	F0205	国际计算、通信和网络技术学术会议	刘晓平	合肥工业大学	40000	2014-07-01	2014-12-01
2014	61410306040	国际(地区)合作与交流项目	F020501	F	F02	F0205	国际计算、通信和网络技术学术会议	刘晓平	合肥工业大学	40000	2014-07-01	2014-12-01
2014	L1422027	专项基金项目	Z01	Z	Z01	Z01	我国导航与位置服务系统发展中长期战略规划研究	刘经南	武汉大学	400000	2014-07-01	2016-06-01
2014	81481260323	国际(地区)合作与交流项目	H27	H	H27	H27	2014年海量数据学术研讨会	刘保延	中国中医科学院	13000	2014-09-01	2014-12-01
2014	61472199	面上项目	F020302	F	F02	F0203	基于随机Petri网的大数据计算模式的模型与评价	林闯	清华大学	870000	2015-01-01	2018-12-01
2014	U1435212	联合基金项目	F020512	F	F02	F0205	面向大数据的粒计算理论与方法	梁吉业	山西大学	1500000	2015-01-01	2018-12-01
2014	61432011	重点项目	F020512	F	F02	F0205	面向大数据的粒计算理论与方法	梁吉业	山西大学	3500000	2015-01-01	2019-12-01
2014	61472182	面上项目	F020509	F	F02	F0205	面向大数据的哈希学习理论与应用	李武军	南京大学	800000	2015-01-01	2018-12-01
2014	71473094	面上项目	G030603	G	G03	G0306	移动社交网络中政府形象传播机理及治理研究	李卫东	华中科技大学	600000	2015-01-01	2018-12-01
2014	61403053	青年科学基金项目	F030117	F	F03	F0301	基于量子自组织神经网络的汽车三元催化器故障诊断方法	李鹏华	重庆邮电大学	250000	2015-01-01	2017-12-01
2014	71471009	面上项目	G011203	G	G01	G0112	面向社会化媒体异构大数据的快速组合聚类研究	李红	北京航空航天大学	600000	2015-01-01	2018-12-01
2014	71410307032	国际(地区)合作与交流项目	G011203	G	G01	G0112	“社会化媒体大数据建模与挖掘”国际研讨会	李红	北京航空航天大学	15000	2015-01-01	2015-06-01
2014	61402456	青年科学基金项目	F020705	F	F02	F0207	面向大数据的访问控制关键技术研究	李昊	中国科学院软件研究所	250000	2015-01-01	2017-12-01
2014	81471756	面上项目	H1814	H	H18	H1814	健康大数据的建立及其在知识发现和个体化移动健康管理的研究	雷健波	北京大学	730000	2015-01-01	2018-12-01
2014	71471149	面上项目	G011203	G	G01	G0112	面向大数据的群体偏好决策分析研究	寇纲	西南财经大学	620000	2015-01-01	2018-12-01
2014	41471321	面上项目	D010701	D	D01	D0107	集群环境下内存空间数据库管理与查询技术研究	景宁	中国人民解放军国防科学技术大学	820000	2015-01-01	2018-12-01
2014	61428302	专项基金项目	F030507	F	F03	F0305	进化计算理论与应用	金耀初	东华大学	200000	2015-01-01	2016-12-01
2014	61481260303	国际(地区)合作与交流项目	F020304	F	F02	F0203	2014年海量数据学术研讨会	金海	华中科技大学	12500	2014-09-01	2014-12-01
2014	71428003	专项基金项目	G011203	G	G01	G0112	应用驱动的数据与知识管理方法	姜正瑞	西安交通大学	200000	2015-01-01	2016-12-01
2014	51409117	青年科学基金项目	E091004	E	E09	E0910	面向海上交通的物联网和气象大数据处理关键技术研究	姜宇	吉林大学	260000	2015-01-01	2017-12-01
2014	71490722	重大项目	G02	G	G02	G02	大数据环境下的顾客洞察与市场营销策略研究	贾建民	西南交通大学	2850000	2015-01-01	2019-12-01
2014	41471371	面上项目	D010703	D	D01	D0107	云计算环境下顾及用户关系的手机用户时空轨迹模式挖掘方法研究	吉根林	南京师范大学	900000	2015-01-01	2018-12-01
2014	61473194	面上项目	F030504	F	F03	F0305	面向大数据的渐进式集成学习方法与分布式算法研究	黄哲学	深圳大学	800000	2015-01-01	2018-12-01
2014	81402336	青年科学基金项目	H1603	H	H16	H1603	基于大数据整合挖掘的肾细胞癌分子进化机制研究	黄毅	深圳大学	230000	2015-01-01	2017-12-01
2014	71473101	面上项目	G031401	G	G03	G0314	大数据环境下多媒体网络舆情信息的语义识别与危机响应研究	黄微	吉林大学	600000	2015-01-01	2018-12-01
2014	61462022	地区科学基金项目	F020512	F	F02	F0205	大数据环境下基于多源数据协同的个性化服务关键技术研究	黄梦醒	海南大学	450000	2015-01-01	2018-12-01
2014	61472435	面上项目	F020306	F	F02	F0203	面向大数据的计算与存储融合CPU体系结构研究	黄立波	中国人民解放军国防科学技术大学	790000	2015-01-01	2018-12-01
2014	61472403	面上项目	F020808	F	F02	F0208	大数据的双重机会路由机制研究	黄建辉	中国科学院计算技术研究所	800000	2015-01-01	2018-12-01
2014	71473146	面上项目	G0310	G	G03	G0310	基于大数据的雾霾天气情景构建与应急决策鲁棒优化方法研究	黄弘	清华大学	600000	2015-01-01	2018-12-01
2014	61421003	专项基金项目	F0202	F	F02	F0202	大数据计算理论与软件技术	怀进鹏	北京航空航天大学	12000000	2015-01-01	2020-12-01
2014	U1435220	联合基金项目	F020512	F	F02	F0205	面向复杂情报的大数据分析方法与决策支持	胡晓惠	中国科学院软件研究所	5000000	2015-01-01	2018-12-01
2014	71429001	专项基金项目	G0202	G	G02	G0202	大数据环境下的企业生态系统及企业战略研究	胡清	哈尔滨工业大学	2000000	2015-01-01	2018-12-01
2014	61481260300	国际(地区)合作与交流项目	F030114	F	F03	F0301	2014年海量数据学术研讨会	侯忠生	北京交通大学	13000	2014-09-01	2014-12-01
2014	61433002	重点项目	F03	F	F03	F03	大数据环境下的复杂城市交通系统预测与控制	侯忠生	北京交通大学	3700000	2015-01-01	2019-12-01
2014	71472080	面上项目	G0203	G	G02	G0203	接力创新中大数据价值的评估与分配研究	侯锡林	辽宁科技大学	600000	2015-01-01	2018-12-01
2014	61472116	面上项目	F020503	F	F02	F0205	网络媒体大数据聚合与呈现关键技术研究	洪日昌	合肥工业大学	840000	2015-01-01	2018-12-01
2014	L1422046	专项基金项目	Z01	Z	Z01	Z01	生物大数据发展战略研究	贺福初	中国人民解放军军事医学科学院	500000	2014-07-01	2016-06-01
2014	71473162	面上项目	G0313	G	G03	G0313	大数据时代面向智慧城市发展的应急服务资源整合与协同配置研究	何新华	上海海事大学	620000	2015-01-01	2018-12-01
2014	71472113	面上项目	G0207	G	G02	G0207	上市公司文本信息分析研究：基于大数据的视角	何贤杰	上海财经大学	570000	2015-01-01	2018-12-01
2014	61472049	面上项目	F020509	F	F02	F0205	大数据环境下基于群体协同智能聚类的关键技术研究	韩旭明	长春工业大学	800000	2015-01-01	2018-12-01
2014	61402130	青年科学基金项目	F020204	F	F02	F0202	大数据偏好查询算法关键技术研究	韩希先	哈尔滨工业大学	240000	2015-01-01	2017-12-01
2014	71401141	青年科学基金项目	G0113	G	G01	G0113	广义分位数回归及在极端天气变化的应用 --基于函数型数据分析的方法	郭萌萌	西南财经大学	210000	2015-01-01	2017-12-01
2014	61402449	青年科学基金项目	F020204	F	F02	F0202	大数据环境下轨迹破案中的移动对象数据挖掘关键技术研究	郭黎敏	中国科学院软件研究所	230000	2015-01-01	2017-12-01
2014	61472401	面上项目	F020513	F	F02	F0205	面向消费行为大数据的用户建模与个性化推荐研究	郭嘉丰	中国科学院计算技术研究所	840000	2015-01-01	2018-12-01
2014	61472071	面上项目	F020204	F	F02	F0202	面向高频多态迭代计算的超大动态图自适应数据管理关键技术	谷峪	东北大学	800000	2015-01-01	2018-12-01
2014	71402039	青年科学基金项目	G020801	G	G02	G0208	基于偏好不确定性交互效应的消费者选择模型及实证研究	葛姣菊	哈尔滨工业大学	205000	2015-01-01	2017-12-01
2014	U1435214	联合基金项目	F02	F	F02	F02	面向大数据的知识表示、推理、在线学习理论及应用研究	高阳	南京大学	1500000	2015-01-01	2018-12-01
2014	61432008	重点项目	F02	F	F02	F02	面向大数据的知识表示、推理、在线学习理论及应用研究	高阳	南京大学	3500000	2015-01-01	2019-12-01
2014	61410306045	国际(地区)合作与交流项目	F020509	F	F02	F0205	2014年第四届IEEE网络基础设施与数字内容国际会议	高升	北京邮电大学	40000	2014-09-01	2014-12-01
2014	61402048	青年科学基金项目	F020502	F	F02	F0205	基于视频大数据分析的全天候监测场景理解技术研究	傅慧源	北京邮电大学	270000	2015-01-01	2017-12-01
2014	61402518	青年科学基金项目	F020304	F	F02	F0203	面向大数据保护的高效能重复数据删除存储关键技术研究	付印金	中国人民解放军理工大学	260000	2015-01-01	2017-12-01
2014	61402124	青年科学基金项目	F020705	F	F02	F0207	大数据下移动终端应用的用户隐私泄露分析模型方法研究	范乐君	国家计算机网络与信息安全管理中心	220000	2015-01-01	2017-12-01
2014	71462022	地区科学基金项目	G0203	G	G02	G0203	大规模协作模式下产品动态连续创新决策方法：基于大数据驱动视角	杜元伟	昆明理工大学	340000	2015-01-01	2018-12-01
2014	61410306029	国际(地区)合作与交流项目	F020512	F	F02	F0205	2014机器学习暑期研讨会	杜小勇	中国人民大学	40000	2014-06-01	2014-09-01
2014	61472148	面上项目	F020206	F	F02	F0202	面向隐私保护的大数据查询处理方法研究	丁晓锋	华中科技大学	800000	2015-01-01	2018-12-01
2014	61472009	面上项目	F020304	F	F02	F0203	基于数据共享的高并发图计算系统及核心技术研究	代亚非	北京大学	800000	2015-01-01	2018-12-01
2014	61440054	专项基金	F02	F	F02	F02	基于社会感知大数据的公共安全事件预警研究	崔晓晖	武汉大学	180000	2015-01-01	2015-12-01
2014	51479155	面上项目	E091004	E	E09	E0910	桥区水域船舶行为识别与可视化应用研究	初秀民	武汉理工大学	830000	2015-01-01	2018-12-01
2014	61481260302	国际(地区)合作与交流项目	F0205	F	F02	F0205	2014年海量数据学术研讨会	程学旗	中国科学院计算技术研究所	13000	2014-09-01	2014-12-01
2014	61425016	专项基金项目	F020510	F	F02	F0205	Web信息检索与数据挖掘	程学旗	中国科学院计算技术研究所	4000000	2015-01-01	2019-12-01
2014	61402479	青年科学基金项目	F020502	F	F02	F0205	基于深度学习框架的多媒体大数据表示学习	程斌	中国科学院自动化研究所	260000	2015-01-01	2017-12-01
2014	61472426	面上项目	F020204	F	F02	F0202	海量RDF数据探索式搜索关键技术与系统研究	陈跃国	中国人民大学	800000	2015-01-01	2018-12-01
2014	71431006	重点项目	G0112	G	G01	G0112	面向环境管理的嵌入式服务决策支持理论与平台	陈晓红	中南大学	2600000	2015-01-01	2019-12-01
2014	61402284	青年科学基金项目	F020304	F	F02	F0203	基于动态差异化策略的高效大规模图计算系统研究	陈榕	上海交通大学	240000	2015-01-01	2017-12-01
2014	71490723	重大项目	G02	G	G02	G02	大数据环境下的运营策略优化与协调研究	陈剑	清华大学	6500000	2015-01-01	2019-12-01
2014	71490720	重大项目	G02	G	G02	G02	大数据环境下的商务管理研究	陈剑	清华大学	18000000	2015-01-01	2019-12-01
2014	61473260	面上项目	F030502	F	F03	F0305	面向大数据的语义计算框架及在生物医学信息中的应用研究	陈华钧	浙江大学	840000	2015-01-01	2018-12-01
2014	61422202	专项基金项目	F020304	F	F02	F0203	分布式计算与系统	陈汉华	华中科技大学	1000000	2015-01-01	2017-12-01
2014	71490724	重大项目	G02	G	G02	G02	基于大数据的商务智能与模式创新研究	陈国青	清华大学	2750000	2015-01-01	2019-12-01
2014	71471060	面上项目	G011203	G	G01	G0112	基于相关性的大数据分类理论与方法研究	陈德刚	华北电力大学	620000	2015-01-01	2018-12-01
2014	71410307023	国际(地区)合作与交流项目	G0109	G	G01	G0109	2014复杂科学管理国际研讨会	陈畴镛	杭州电子科技大学	20000	2014-10-01	2014-10-01
2014	11401462	青年科学基金项目	A011103	A	A01	A0111	关于大数据处理分布式学习算法的可行性理论研究	常象宇	西安交通大学	220000	2015-01-01	2017-12-01
2014	L1422028	专项基金项目	Z01	Z	Z01	Z01	大数据与制造流程知识自动化发展战略研究	柴天佑	东北大学	400000	2014-07-01	2016-06-01
2014	61481260305	国际(地区)合作与交流项目	F030102	F	F03	F0301	2014年海量数据学术研讨会	柴天佑	东北大学	26000	2014-09-01	2014-12-01
2014	U1435222	联合基金项目	F020504	F	F02	F0205	面向生物威胁快速反应的大数据分析关键技术	伯晓晨	中国人民解放军军事医学科学院	4800000	2015-01-01	2018-12-01
2015	61572069	面上项目	F020508	F	F02	F0205	大数据环境下基于交通需求分析的城市道路交通状态实时预测关键问题研究	朱广宇	北京交通大学	660000	2016-01-01	2019-12-01
2015	71503133	青年科学基金项目	G031401	G	G03	G0314	信息生命周期视角下的大数据隐私风险评估与溯源问责机制研究	朱光	南京信息工程大学	170000	2016-01-01	2018-12-01
2015	71571095	面上项目	G0106	G	G01	G0106	云计算大数据环境下企业信息化绩效评价理论、方法和应用研究	周跃进	南京大学	460000	2016-01-01	2019-12-01
2015	91546202	重大研究计划	G01	G	G01	G01	金融大数据统计学习理论与方法及在互联网金融中的应用	周勇	上海财经大学	2400000	2016-01-01	2019-12-01
2015	61572397	面上项目	F020807	F	F02	F0208	在线社会网络大数据的大图结构特性与多群体联合演变的分析与建模研究	周亚东	西安交通大学	650000	2016-01-01	2019-12-01
2015	71572129	面上项目	G020801	G	G02	G0208	大数据驱动的产品用户需求挖掘模型及产品创新优化策略研究	郑鑫	同济大学	510000	2016-01-01	2019-12-01
2015	61572200	面上项目	F020403	F	F02	F0204	适应于大数据特性的智能存储技术研究	赵跃龙	华南理工大学	160000	2016-01-01	2016-12-01
2015	U1537110	联合基金项目	E051005	E	E05	E0510	基于大数据的运载火箭总装系统智能优化调度理论与方法	赵新明	上海交通大学	520000	2016-01-01	2018-12-01
2015	U1560102	联合基金项目	E04	E	E04	E04	基于大数据与知识融合的钢铁制造/能源协同建模与优化	赵珺	大连理工大学	600000	2016-01-01	2018-12-01
2015	U1533104	联合基金项目	F01	F	F01	F01	大数据下机场旅客动态服务需求捕捉与个性化服务推荐关键技术	张宇翔	中国民航大学	320000	2016-01-01	2018-12-01
2015	61573326	面上项目	F030504	F	F03	F0305	大数据机器学习分布式算法的可行性理论	张永全	中国计量学院	640000	2016-01-01	2019-12-01
2015	61502090	青年科学基金项目	F020204	F	F02	F0202	大数据环境下增量式迭代计算框架的研究与优化	张一川	东北大学	200000	2016-01-01	2018-12-01
2015	51574102	面上项目	E0409	E	E04	E0409	矿山岩石破裂致灾损伤演化与声发射时频信息特性关系实验研究	张艳博	河北联合大学	650000	2016-01-01	2019-12-01
2015	71532002	重点项目	G0203	G	G02	G0203	大数据驱动的智慧医疗健康管理创新	张润彤	北京交通大学	2560000	2016-01-01	2020-12-01
2015	61502273	青年科学基金项目	F020512	F	F02	F0205	纳米分辨率显微视频的像素级数据挖掘研究	张睿	衢州学院	200000	2016-01-01	2018-12-01
2015	61572169	面上项目	F020502	F	F02	F0205	基于拓扑弱监督的大数据语义建模技术研究	张鹿鸣	合肥工业大学	650000	2016-01-01	2019-12-01
2015	61572142	面上项目	F020202	F	F02	F0202	基于云平台的大数据驱动的信息物理融合系统建模方法	张立臣	广东工业大学	670000	2016-01-01	2019-12-01
2015	81530086	重点项目	H2605	H	H26	H2605	基于大规模前瞻性队列复杂纵向数据的哮喘风险评估与预测模型的建立	张军	上海交通大学	2730000	2016-01-01	2020-12-01
2015	61502097	青年科学基金项目	F020803	F	F02	F0208	多数据中心环境中科学大数据应用的数据布局与执行优化研究	张竞慧	东南大学	210000	2016-01-01	2018-12-01
2015	U1509208	联合基金项目	F030307	F	F03	F0303	面向城市供水系统安全的大数据分析及云服务理论与方法研究	张宏建	浙江大学	2100000	2016-01-01	2019-12-01
2015	71573040	面上项目	G0302	G	G03	G0302	基于大数据分析的P2P借贷平台风险承担行为研究	张海洋	对外经济贸易大学	480000	2016-01-01	2019-12-01
2015	61573225	面上项目	F030512	F	F03	F0305	绿色建筑大数据关联分析与节能优化研究	张桂青	山东建筑大学	630000	2016-01-01	2019-12-01
2015	U1533112	联合基金项目	F01	F	F01	F01	亚健康理论方法在空管运行安全管理中的应用研究	岳仁田	中国民航大学	320000	2016-01-01	2018-12-01
2015	51568011	地区科学基金项目	E080202	E	E08	E0802	基于大数据平台和文化基因视角的贵州传统村落保护与发展关键技术研究	余压芳	贵州大学	400000	2016-01-01	2019-12-01
2015	61502366	青年科学基金项目	F020504	F	F02	F0205	生物序列大数据集模体发现算法的研究	于强	西安电子科技大学	210000	2016-01-01	2018-12-01
2015	61572211	面上项目	F020502	F	F02	F0205	面向视频大数据处理的数据流编程语言与并行优化方法研究	于俊清	华中科技大学	660000	2016-01-01	2019-12-01
2015	11571001	面上项目	A011404	A	A01	A0114	基于知识指导和模糊信息粒化的时序大数据分析和挖掘	于福生	北京师范大学	500000	2016-01-01	2019-12-01
2015	71503041	青年科学基金项目	G030202	G	G03	G0302	基于大数据的互联网借贷平台价值研究	尹威	东南大学	180000	2016-01-01	2018-12-01
2015	61502538	青年科学基金项目	F020512	F	F02	F0205	大数据背景下面向操作模式的约简算法研究	尹林子	中南大学	200000	2016-01-01	2018-12-01
2015	71532004	重点项目	G02	G	G02	G02	网络大数据环境下的金融创新及其风险分析理论研究	叶强	哈尔滨工业大学	2350000	2016-01-01	2020-12-01
2015	71528005	专项基金项目	G010301	G	G01	G0103	大数据环境下复杂系统的统计学习、优化及其应用研究	姚韬	北京科技大学	180000	2016-01-01	2017-12-01
2015	61572398	面上项目	F020805	F	F02	F0208	智能感知系统中针对数据汇聚的隐私保护机制研究	杨新宇	西安交通大学	660000	2016-01-01	2019-12-01
2015	51578128	面上项目	E0802	E	E08	E0802	基于“人-地-业-能”大数据平台的城市空间形态时空演化与结构特征研究	杨俊宴	东南大学	620000	2016-01-01	2019-12-01
2015	61501389	青年科学基金项目	F012405	F	F01	F0124	生物医疗大数据集成分析的统计与计算方法研究	杨灿	香港浸会大学深圳研究院	210000	2016-01-01	2018-12-01
2015	61502155	青年科学基金项目	F020509	F	F02	F0205	大数据环境下基于社交网络的图像搜索技术研究	严灵毓	湖北工业大学	200000	2016-01-01	2018-12-01
2015	61572317	面上项目	F020505	F	F02	F0205	高维大数据可视化的散度模型、算法及评价	严京旗	上海交通大学	650000	2016-01-01	2019-12-01
2015	61502280	青年科学基金项目	F020513	F	F02	F0205	基于结构化大数据深度挖掘的非寿险保险公司经营风险模型研究	闫春	山东科技大学	220000	2016-01-01	2018-12-01
2015	61540003	专项基金	F020807	F	F02	F0208	基于大数据和互联网思维下的反恐认知系统研究	许正中	国家行政学院	200000	2016-01-01	2016-12-01
2015	U1533114	联合基金项目	F01	F	F01	F01	ADS-B大数据环境下的机场滑行时间预测及优化关键技术研究	许玉斌	中国民航科学技术研究院	350000	2016-01-01	2018-12-01
2015	71573096	面上项目	G030602	G	G03	G0306	基于大数据的公共价值挖掘与公共决策支持研究	许晓东	华中科技大学	490000	2016-01-01	2019-12-01
2015	71540022	专项基金	G0101	G	G01	G0101	大数据环境下的管理决策理论动态研究	许维胜	同济大学	166000	2016-01-01	2016-12-01
2015	11526209	专项基金项目	A01	A	A01	A01	西安数学与数学技术研究中心的培育与建设	徐宗本	西安交通大学	1000000	2016-01-01	2016-12-01
2015	61532016	重点项目	F020302	F	F02	F0203	面向大数据内存计算的计算机体系结构	徐志伟	中国科学院计算技术研究所	2950000	2016-01-01	2020-12-01
2015	71561024	地区科学基金项目	G0116	G	G01	G0116	基于复杂网络和大数据分析的城市公共交通网络复杂性及优化研究	徐有基	西北师范大学	299000	2016-01-01	2019-12-01
2015	61502251	青年科学基金项目	F020809	F	F02	F0208	低占空比传感器网络中实用高效的广播调度机制研究	徐力杰	南京邮电大学	210000	2016-01-01	2018-12-01
2015	91546105	重大研究计划	G0115	G	G01	G0115	大数据环境下的证券市场操纵行为发现机理、模型与方法	熊赟	复旦大学	430000	2016-01-01	2018-12-01
2015	71532009	重点项目	G02	G	G02	G02	基于大数据的金融创新及其风险分析理论	熊熊	天津大学	2920000	2016-01-01	2020-12-01
2015	71502039	青年科学基金项目	G020801	G	G02	G0208	基于视频数据的消费者偏好测量研究	肖莉	复旦大学	165000	2016-01-01	2018-12-01
2015	61563028	地区科学基金项目	F030507	F	F03	F0305	混合智能算法的融合机制设计及在铁路客流大数据中的应用	向万里	兰州交通大学	370000	2016-01-01	2019-12-01
2015	71571139	面上项目	G0112	G	G01	G0112	大数据情景的outlier分析与异类知识管理模式研究	夏火松	武汉纺织大学	480000	2016-01-01	2019-12-01
2015	61502246	青年科学基金项目	F020509	F	F02	F0205	面向社交大数据的热点事件预测	吴振宇	南京邮电大学	200000	2016-01-01	2018-12-01
2015	91544222	重大研究计划	D0510	D	D05	D0510	建立基于排放-交通二维动态大数据的重点区域高分辨率机动车排放清单	吴烨	清华大学	2400000	2016-01-01	2019-12-01
2015	61502207	青年科学基金项目	F020106	F	F02	F0201	大数据环境下服务的存储范式理论及操作代数研究	吴岩	江苏大学	220000	2016-01-01	2018-12-01
2015	91546117	重大研究计划	G0310	G	G03	G0310	支持应急决策的气象灾害大数据融合的方法研究	吴先华	南京信息工程大学	430000	2016-01-01	2018-12-01
2015	91546113	重大研究计划	G0313	G	G03	G0313	基于多维度大数据的住房抵押贷款风险管理决策支持研究	吴璟	清华大学	430000	2016-01-01	2018-12-01
2015	61572237	面上项目	F020806	F	F02	F0208	基于多源异构大数据的风电机组本征挖掘与状态异常辨识研究	吴定会	江南大学	650000	2016-01-01	2019-12-01
2015	91546123	重大研究计划	G011201	G	G01	G0112	健康服务管理与决策大数据融合方法与实时分析研究	魏小鹏	大连理工大学	430000	2016-01-01	2018-12-01
2015	61573139	面上项目	F0304	F	F03	F0304	电力监控大数据的语义理解与个性化服务	王震宇	华北电力大学	160000	2016-01-01	2016-12-01
2015	61572469	面上项目	F020102	F	F02	F0201	面向网络大数据的开放知识可计算模型与计算方法研究	王元卓	中国科学院计算技术研究所	640000	2016-01-01	2019-12-01
2015	61572238	面上项目	F020806	F	F02	F0208	基于大数据知识自动化的复杂离散制造能耗网络协同优化	王艳	江南大学	640000	2016-01-01	2019-12-01
2015	71533001	重点项目	G031402	G	G03	G0314	大数据环境下知识融合与服务的方法及其在电子政务中的应用研究	王延章	大连理工大学	2000000	2016-01-01	2020-12-01
2015	61572353	面上项目	F020204	F	F02	F0202	图模型大数据的分布式查询处理关键技术研究	王鑫	天津大学	670000	2016-01-01	2019-12-01
2015	61502104	青年科学基金项目	F020509	F	F02	F0205	基于粒计算的大数据特征融合理论与方法	王石平	福州大学	200000	2016-01-01	2018-12-01
2015	51509049	青年科学基金项目	E091002	E	E09	E0910	基于大数据预测的船用惯性/星敏感器抗干扰组合导航方法研究	王秋滢	哈尔滨工程大学	210000	2016-01-01	2018-12-01
2015	41504037	青年科学基金项目	D0402	D	D04	D0402	模拟地震监测波形记录矢量化关键算法研究与系统开发	王茂发	防灾科技学院	200000	2016-01-01	2018-12-01
2015	61572225	面上项目	F020513	F	F02	F0205	面向金融大数据的半监督聚类集成挖掘关键技术研究	王丽敏	吉林财经大学	660000	2016-01-01	2019-12-01
2015	51505309	青年科学基金项目	E050601	E	E05	E0506	支持产品创新设计的大数据知识萃取研究	王凯	四川大学	200000	2016-01-01	2018-12-01
2015	61502189	青年科学基金项目	F020304	F	F02	F0203	面向长尾现象的数据缓存技术研究	王桦	华中科技大学	200000	2016-01-01	2018-12-01
2015	U1509216	联合基金项目	F0305	F	F03	F0305	面向浙江省制造业的大数据分析理论与关键技术研究	王宏志	哈尔滨工业大学	1900000	2016-01-01	2019-12-01
2015	61572091	面上项目	F020509	F	F02	F0205	大数据复杂任务的多粒度分解与联合问题求解机制研究	王国胤	重庆邮电大学	660000	2016-01-01	2019-12-01
2015	61503251	青年科学基金项目	F030401	F	F03	F0304	适应大数据处理的概率相似度学习研究	王斌	上海师范大学	200000	2016-01-01	2018-12-01
2015	51574221	面上项目	E0402	E	E04	E0402	基于空天地监测数据的地下非法开采识别问题研究	汪云甲	中国矿业大学	630000	2016-01-01	2019-12-01
2015	11511130132	国际(地区)合作与交流项目	A050508	A	A05	A0505	下一代大数据存储技术在高能物理研究中的应用	汪璐	中国科学院高能物理研究所	150000	2015-01-01	2017-12-01
2015	11501167	青年科学基金项目	A0111	A	A01	A0111	复杂纵向数据的分位回归建模及其在生物医学大数据中的应用	田玉柱	河南科技大学	180000	2016-01-01	2018-12-01
2015	91546118	重大研究计划	G0312	G	G03	G0312	基于大数据的微观宏观行为综合分析	田立新	江苏大学	430000	2016-01-01	2018-12-01
2015	61527803	专项基金项目	F011404	F	F01	F0114	钢轨接触疲劳及裂纹多物理高速巡检监测技术攻关和仪器研发	田贵云	电子科技大学	7285000	2016-01-01	2020-12-01
2015	61572176	面上项目	F020304	F	F02	F0203	倾斜任务调度模型及其在医疗大数据处理中的应用研究	唐卓	湖南大学	650000	2016-01-01	2019-12-01
2015	61503387	青年科学基金项目	F030406	F	F03	F0304	公安视频大数据中的步态模式挖掘与表达	唐云祁	中国人民公安大学	220000	2016-01-01	2018-12-01
2015	51579035	面上项目	E090901	E	E09	E0909	大数据背景下耦合多源信息的集装箱港口生产适应性调度研究	唐国磊	大连理工大学	630000	2016-01-01	2019-12-01
2015	61572135	面上项目	F020204	F	F02	F0202	面向大数据的数据一致性管理研究	谈子敬	复旦大学	640000	2016-01-01	2019-12-01
2015	U1536206	联合基金项目	L05	L	L05	L05	基于文本大数据的无载体信息隐藏研究	孙星明	南京信息工程大学	2780000	2016-01-01	2019-12-01
2015	61571360	面上项目	F011302	F	F01	F0113	基于多源异质大数据的区域人群健康影响因素分析与演化规律建模研究	孙钦东	西安理工大学	600000	2016-01-01	2019-12-01
2015	U1533102	联合基金项目	F01	F	F01	F01	基于地理加权建模的QAR大数据空间异质性研究	孙华波	中国民航科学技术研究院	230000	2016-01-01	2018-12-01
2015	51541407	专项基金	E041102	E	E04	E0411	基因矿物加工工程基础研究	孙传尧	北京矿冶研究总院	150000	2016-01-01	2016-12-01
2015	71503108	青年科学基金项目	G031402	G	G03	G0314	信用大数据背景下的异源共享信息融合研究	宋媚	江苏师范大学	180000	2016-01-01	2018-12-01
2015	61572268	面上项目	F020510	F	F02	F0205	基于云计算和MapReduce的区域医疗大数据分析关键技术研究	宋波	青岛科技大学	650000	2016-01-01	2019-12-01
2015	61572128	面上项目	F020803	F	F02	F0208	云计算环境下面向大数据的在线聚集并行优化机制研究	宋爱波	东南大学	160000	2016-01-01	2016-12-01
2015	61502279	青年科学基金项目	F020204	F	F02	F0202	云计算环境中的大数据在线聚集技术研究	史英杰	山东科技大学	200000	2016-01-01	2018-12-01
2015	91546201	重大研究计划	G011203	G	G01	G0112	面向管理决策的非结构化大数据分析方法与关键技术	石勇	中国科学院大学	2200000	2016-01-01	2019-12-01
2015	61572425	面上项目	F020509	F	F02	F0205	网络媒体大数据中基于概率图模型的突发事件感知与学习技术研究	邵健	浙江大学	660000	2016-01-01	2019-12-01
2015	51567008	地区科学基金项目	E070403	E	E07	E0704	铁道供电调度中心大数据集的广域同步与实时流计算研究	屈志坚	华东交通大学	390000	2016-01-01	2019-12-01
2015	61562086	地区科学基金项目	F0208	F	F02	F0208	基于内存计算的遥感数据高效并行和任务调度研究	钱育蓉	新疆大学	390000	2016-01-01	2019-12-01
2015	91546121	重大研究计划	G0114	G	G01	G0114	大数据驱动的三类典型工商市场主体风险识别决策研究	齐佳音	北京邮电大学	430000	2016-01-01	2018-12-01
2015	61540060	专项基金	F020604	F	F02	F0206	基于深度学习的藏语网络舆情监测中的大数据处理研究	普次仁	西藏大学	100000	2016-01-01	2016-12-01
2015	51541705	专项基金	E0705	E	E07	E0705	基于大数据特征寻优——深度学习的高压电缆局部放电识别策略研究	彭小圣	华中科技大学	100000	2016-01-01	2016-12-01
2015	41501162	青年科学基金项目	D010202	D	D01	D0102	基于社交媒体地理大数据的可感知情境的个性化旅游推荐研究	彭霞	北京联合大学	200000	2016-01-01	2018-12-01
2015	41525004	专项基金项目	D010701	D	D01	D0107	时空数据挖掘	裴韬	中国科学院地理科学与资源研究所	3500000	2016-01-01	2020-12-01
2015	61562077	地区科学基金项目	F0207	F	F02	F0207	大数据环境下数据层隐私保护性多方密码算法研究	牛淑芬	西北师范大学	390000	2016-01-01	2019-12-01
2015	91546108	重大研究计划	G011203	G	G01	G0112	大数据环境下协同商务智能构建中的关键技术研究	倪志伟	合肥工业大学	430000	2016-01-01	2018-12-01
2015	61528201	专项基金项目	F020202	F	F02	F0202	大数据驱动的移动互联网用户行为建模和体验优化方法研究	梅俏竹	北京大学	180000	2016-01-01	2017-12-01
2015	M1552003	专项基金项目	M01	M	M01	M01	计算机辅助指派决策质量与评价研究	马建	香港城市大学深圳研究院	400000	2015-07-01	2016-06-01
2015	71522014	专项基金项目	G0310	G	G03	G0310	大数据挖掘与应急管理	吕欣	中国人民解放军国防科学技术大学	1300000	2016-01-01	2018-12-01
2015	91546110	重大研究计划	G0306	G	G03	G0306	基于大数据的基本养老保险多主体行为演化机理与宏观效应研究	吕天阳	审计署计算机技术中心	430000	2016-01-01	2018-12-01
2015	U1533203	联合基金项目	F01	F	F01	F01	基于大数据的枢纽机场运行态势感知系统关键技术研究	罗晓	中国民用航空总局第二研究所	2040000	2016-01-01	2019-12-01
2015	U1509217	联合基金项目	F030202	F	F03	F0302	面向化工大数据的双极分析理论与方法研究	罗琦	南京信息工程大学	2000000	2016-01-01	2019-12-01
2015	71532007	重点项目	G0214	G	G02	G0214	大数据驱动的环境与智慧医疗健康全社会资源管理研究	罗利	四川大学	2230000	2016-01-01	2020-12-01
2015	71501172	青年科学基金项目	G0117	G	G01	G0117	社会化媒体环境下潜显结合的企业微内容扩散路径发现研究	罗建宏	浙江理工大学	174000	2016-01-01	2018-12-01
2015	61502499	青年科学基金项目	F020513	F	F02	F0205	基于集成异构网络的民航旅客-航班关联挖掘研究	卢敏	中国民航大学	180000	2016-01-01	2018-12-01
2015	61502434	青年科学基金项目	F020508	F	F02	F0205	Radius k-means算法及其拓展问题的研究	娄铮铮	郑州大学	200000	2016-01-01	2018-12-01
2015	41531178	重点项目	D010701	D	D01	D0107	大数据支持下的犯罪地理研究—犯罪时空过程精细化模拟与防控优化	柳林	中山大学	3020000	2016-01-01	2020-12-01
2015	71521001	专项基金项目	G0104	G	G01	G0104	互联网与大数据环境下面向企业的决策理论与方法研究	刘心报	合肥工业大学	7350000	2016-01-01	2021-12-01
2015	61502121	青年科学基金项目	F020204	F	F02	F0202	大数据一致性错误管理理论与关键技术	刘显敏	哈尔滨工业大学	200000	2016-01-01	2018-12-01
2015	51578057	面上项目	E080704	E	E08	E0807	基于空间因素的轨道交通基础设施状态劣化规律建模研究	刘仍奎	北京交通大学	540000	2016-01-01	2019-12-01
2015	61532009	重点项目	F020509	F	F02	F0205	面向图像序列的深度学习理论与方法	刘青山	南京信息工程大学	2900000	2016-01-01	2020-12-01
2015	61572443	面上项目	F020512	F	F02	F0205	多源数据挖掘的关键技术研究	刘华文	浙江师范大学	640000	2016-01-01	2019-12-01
2015	71573033	面上项目	G030202	G	G03	G0302	中国新股发行体制改革下的机制设计、参与行为与IPO定价：询价、配售与交易视角下基于账户级大数据的研究	刘波	电子科技大学	500000	2016-01-01	2019-12-01
2015	61562014	地区科学基金项目	F020204	F	F02	F0202	基于评论数据的大规模商品属性级观点知识挖掘与管理	林煜明	桂林电子科技大学	380000	2016-01-01	2019-12-01
2015	11571204	面上项目	A011103	A	A01	A0111	分布不确定条件下若干统计推断问题的研究	林路	山东大学	500000	2016-01-01	2019-12-01
2015	61503092	青年科学基金项目	F030504	F	F03	F0305	基于多源异构不确定数据的高效用信息挖掘的研究	林浚玮	哈尔滨工业大学	200000	2016-01-01	2018-12-01
2015	91546119	重大研究计划	G021102	G	G02	G0211	大数据驱动下的社会化电子商务价值生成和价值分配问题研究	廖貅武	西安交通大学	430000	2016-01-01	2018-12-01
2015	11547040	专项基金	A05	A	A05	A05	统计物理视角下含时网络重要节点识别模型及算法研究	廖好	深圳大学	190000	2016-01-01	2018-12-01
2015	61502042	青年科学基金项目	F020502	F	F02	F0205	复杂运动场景视频大数据中异常事件检测研究	梁美玉	北京邮电大学	200000	2016-01-01	2018-12-01
2015	91546115	重大研究计划	G030601	G	G03	G0306	大数据驱动的共享交通管理与决策范式转变研究	李晔	同济大学	410000	2016-01-01	2018-12-01
2015	61502082	青年科学基金项目	F0201	F	F02	F0201	大数据环境下基于量子计算的非结构化数据关键问题的研究	李晓瑜	电子科技大学	210000	2016-01-01	2018-12-01
2015	71573256	面上项目	G0310	G	G03	G0310	基于大数据挖掘的煤矿安全管理决策模型及仿真研究	李爽	中国矿业大学	480000	2016-01-01	2019-12-01
2015	61502116	青年科学基金项目	F020204	F	F02	F0202	大数据量度下移动社交网络中影响力最大化问题研究	李丽洁	哈尔滨工程大学	210000	2016-01-01	2018-12-01
2015	41571135	面上项目	D010202	D	D01	D0102	社交媒体下游客情感-满意度时空分异及机制研究	李君轶	陕西师范大学	600000	2016-01-01	2019-12-01
2015	61533020	重点项目	F030102	F	F03	F0301	基于大数据和云计算的铝电解生产知识自动化决策系统设计方法与应用验证	李劼	中南大学	2900000	2016-01-01	2020-12-01
2015	61571350	面上项目	F010405	F	F01	F0104	基于群组通信的社交车联网关键技术研究	李长乐	西安电子科技大学	570000	2016-01-01	2019-12-01
2015	91546125	重大研究计划	G03	G	G03	G03	面向管理和决策的大数据资源共享与治理机制	黎建辉	中国科学院计算机网络信息中心	430000	2016-01-01	2019-12-01
2015	91546114	重大研究计划	G021102	G	G02	G0211	互动大数据驱动的购买意愿预测与个性化营销方法研究	姜元春	合肥工业大学	430000	2016-01-01	2018-12-01
2015	61572280	面上项目	F020803	F	F02	F0208	大数据传输关键技术研究	姜进磊	清华大学	670000	2016-01-01	2019-12-01
2015	91546203	重大研究计划	G0308	G	G03	G0308	基于大数据的MSM艾滋病管理和决策范式研究	贾忠伟	北京大学	2400000	2016-01-01	2019-12-01
2015	71571151	面上项目	G01	G	G01	G01	基于大数据的全渠道供应链服务创新机制研究	计国君	厦门大学	460000	2016-01-01	2019-12-01
2015	91546109	重大研究计划	G031203	G	G03	G0312	大数据驱动下石油市场微观机理与风险管理范式研究	姬强	中国科学院科技政策与管理科学研究所	430000	2016-01-01	2018-12-01
2015	61572250	面上项目	F020206	F	F02	F0202	大数据机器学习与数据分析统一编程计算模型与关键技术研究	黄宜华	南京大学	660000	2016-01-01	2019-12-01
2015	51578299	面上项目	E080101	E	E08	E0801	基于大数据分析的建筑室内外公共空间环境行为模式研究	黄蔚欣	清华大学	620000	2016-01-01	2019-12-01
2015	61502517	青年科学基金项目	F02	F	F02	F02	在线社交网络话题发现及演化机理与计算方法研究	黄九鸣	中国人民解放军国防科学技术大学	210000	2016-01-01	2018-12-01
2015	81570122	面上项目	H0812	H	H08	H0812	成人及儿童急性淋巴细胞白血病的基因组转录组生物信息学分析方法建立及数据分析	黄金艳	上海交通大学	600000	2016-01-01	2019-12-01
2015	61502347	青年科学基金项目	F020512	F	F02	F0205	大数据环境下稀有类数据挖掘研究	黄浩	武汉大学	210000	2016-01-01	2018-12-01
2015	61503252	青年科学基金项目	F030504	F	F03	F0305	面向分布式存储大数据的极速学习机集成方法研究	何玉林	深圳大学	200000	2016-01-01	2018-12-01
2015	61572521	面上项目	F020702	F	F02	F0207	面向社会化计算的后量子签密研究	韩益亮	中国人民武装警察部队工程大学	630000	2016-01-01	2019-12-01
2015	U1531122	联合基金项目	A03	A	A03	A03	大数据环境下的测光红移估测模型研究	韩波	武汉大学	420000	2016-01-01	2018-12-01
2015	51542403	专项基金	E0414	E	E04	E0414	2015冶金创新论坛	郭占成	北京科技大学	80000	2015-11-01	2015-12-01
2015	81530087	重点项目	H2611	H	H26	H2611	2型糖尿病导致视网膜病变的风险评估和预测方法学研究	郭秀花	首都医科大学	2730000	2016-01-01	2020-12-01
2015	61502288	青年科学基金项目	F020508	F	F02	F0205	基于生态演替的文本大数据特征学习研究	郭鑫	山西大学	200000	2016-01-01	2018-12-01
2015	71531007	重点项目	G0112	G	G01	G0112	智能健康信息服务管理	郭熙铜	哈尔滨工业大学	2400000	2016-01-01	2020-12-01
2015	61503229	青年科学基金项目	F030504	F	F03	F0305	从大数据到小信息——支持粒度机建模及应用研究	郭虎升	山西大学	200000	2016-01-01	2018-12-01
2015	61572228	面上项目	F020512	F	F02	F0205	永恒语言学习关键算法研究	管仁初	吉林大学	660000	2016-01-01	2019-12-01
2015	61573191	面上项目	F030504	F	F03	F0305	针对来自众包的大数据支持向量机研究	顾彬	南京信息工程大学	640000	2016-01-01	2019-12-01
2015	61503261	青年科学基金项目	F030206	F	F03	F0302	基于大数据的高铁客流量智能预测方法及实证研究	耿立艳	石家庄铁道大学	200000	2016-01-01	2018-12-01
2015	91546120	重大研究计划	H2611	H	H26	H2611	基于大数据的人群心血管疾病风险预测模型构建及应用研究	高培	北京大学	350000	2016-01-01	2018-12-01
2015	71571108	面上项目	G0105	G	G01	G0105	基于行为的复杂管理系统及其动态博弈分析	高红伟	青岛大学	480000	2016-01-01	2019-12-01
2015	21575132	面上项目	B0505	B	B05	B0505	基于大数据的蛋白质谱智能分析新方法研究	方向	中国计量科学研究院	560000	2016-01-01	2019-12-01
2015	11561015	地区科学基金项目	A011705	A	A01	A0117	大数据处理中的约束张量逼近及其有效算法研究	段雪峰	桂林电子科技大学	350000	2016-01-01	2019-12-01
2015	41571390	面上项目	D010701	D	D01	D0107	面向灾害应急任务的时空数据智能聚合服务方法	杜志强	武汉大学	600000	2016-01-01	2019-12-01
2015	11572184	面上项目	A020412	A	A02	A0204	大规模行人流实验和基于大数据的人群疏散仿真	董力耘	上海大学	680000	2016-01-01	2019-12-01
2015	71573244	面上项目	G031302	G	G03	G0313	基于互联网大数据的房地产公众预期研究	董纪昌	中国科学院大学	510000	2016-01-01	2019-12-01
2015	91546111	重大研究计划	G0109	G	G01	G0109	非结构化管理决策大数据平台构建与关键技术	丁治明	北京工业大学	430000	2016-01-01	2018-12-01
2015	61502215	青年科学基金项目	F020204	F	F02	F0202	以用户为中心的电子商务大数据偏好查询处理与优化	丁琳琳	辽宁大学	200000	2016-01-01	2018-12-01
2015	71562002	地区科学基金项目	G0212	G	G02	G0212	网络环境下面向资源利用优化的物流业务自发现技术研究	邓建新	广西大学	290000	2016-01-01	2019-12-01
2015	61540030	专项基金	F030212	F	F03	F0302	基于大数据的制造物联车间生产过程多周期前摄式优化决策方法	戴青云	广东技术师范学院	200000	2016-01-01	2016-12-01
2015	61573297	面上项目	F030707	F	F03	F0307	面向大数据降维的粒计算理论与鱼群优化方法研究	陈玉明	厦门理工学院	630000	2016-01-01	2019-12-01
2015	71572080	面上项目	G020702	G	G02	G0207	面向大数据环境的电子数据审计风险动态控制研究	陈伟	南京审计学院	475000	2016-01-01	2019-12-01
2015	71532001	重点项目	G02	G	G02	G02	大数据驱动的管理决策模型与算法	陈松蹊	北京大学	2660000	2016-01-01	2020-12-01
2015	L1524003	专项基金项目	Z01	Z	Z01	Z01	大数据时代的生物信息学发展战略研究	陈润生	中国科学院生物物理研究所	500000	2016-01-01	2017-12-01
2015	61571073	面上项目	F0105	F	F01	F0105	基于多域环境感知的5G网络自组织机理与自优化方法研究	陈前斌	重庆邮电大学	670000	2016-01-01	2019-12-01
2015	61502315	青年科学基金项目	F020803	F	F02	F0208	大数据流式计算的网络调度优化理论与算法研究	陈亮	深圳大学	210000	2016-01-01	2018-12-01
2015	61572540	面上项目	F020107	F	F02	F0201	新型进化计算与深度学习方法及其在疾病预防与控制的应用	陈俊龙	珠海澳大科技研究院	650000	2016-01-01	2019-12-01
2015	61572266	面上项目	F020204	F	F02	F0202	基于哈希的流式大数据筛选关键技术研究	陈华辉	宁波大学	660000	2016-01-01	2019-12-01
2015	91546000	重大研究计划	G02	G	G02	G02	大数据驱动的管理与决策研究指导专家组战略研究与组织学术交流会费用	陈国青	清华大学	700000	2015-11-01	2016-12-01
2015	81530088	重点项目	H2611	H	H26	H2611	基于人群的生物医学多层面数据整合方法及肿瘤风险预测研究	陈峰	南京医科大学	2740000	2016-01-01	2020-12-01
2015	71573149	面上项目	G031201	G	G03	G0312	基于大数据的城市环境质量改善管理调控决策系统研究	常杪	清华大学	480000	2016-01-01	2019-12-01
2015	51505357	青年科学基金项目	E051002	E	E05	E0510	基于工业大数据挖掘的复杂产品总完工时间动态预测	常建涛	西安电子科技大学	200000	2016-01-01	2018-12-01
2015	91546112	重大研究计划	F011302	F	F01	F0113	网络舆情大数据的地理空间情报价值发现与挖掘	曹志冬	中国科学院自动化研究所	420000	2016-01-01	2018-12-01
2015	61502531	青年科学基金项目	F0207	F	F02	F0207	面向云大数据信息聚合推导与控制技术研究	曹利峰	中国人民解放军信息工程大学	200000	2016-01-01	2018-12-01
2015	61572503	面上项目	F020502	F	F02	F0205	面向旅游的地理位置互联网大数据的分析与处理	鲍秉坤	中国科学院自动化研究所	650000	2016-01-01	2019-12-01
2015	61501071	青年科学基金项目	F012407	F	F01	F0124	可扩展的蛋白质组学大数据存储与分析模型研究	白明泽	重庆邮电大学	190000	2016-01-01	2018-12-01
2015	51577115	面上项目	E0704	E	E07	E0704	区域能源网中广义虚拟电厂构建,运行机理与优化调度模式研究	艾芊	上海交通大学	540000	2016-01-01	2019-12-01
2015	61528205	专项基金项目	F020509	F	F02	F0205	大数据分析中的大型进化优化	Hussein Aly ABBASS	西安电子科技大学	180000	2016-01-01	2017-12-01

## Sheet: NSF Data
Original Award Year	AwardNumber	Title	NSFOrganization	Program(s)	Start Date	LastAmendmentDate	PrincipalInvestigator	State	Organization	AwardInstrument	ProgramManager	EndDate	AwardedAmount	Co-PIName(s)	PIEmailAddress	OrganizationStreet	OrganizationCity	OrganizationState	OrganizationZip	OrganizationPhone	NSFDirectorate	ProgramElementCode(s)	ProgramReferenceCode(s)	ARRAAmount
2015	1539322	Workshop on Data Science, Learning, and Applications to Biomedical and Health Sciences	IIS	Smart and Connected Health	06/01/2015	05/28/2015	Nabil Adam	NJ	Rutgers University Newark	Standard Grant	Wendy Nilsen	05/31/2016	$49,280.00	Robert Wieder	adam@adam.rutgers.edu	Blumenthal Hall, Suite 206	Newark	NJ	071021896	9733531538	CSE	8018	7556, 8018	$0.00
2015	1550291	BD Hubs: Collaborative Proposal: SOUTH: A Big Data Innovation Hub for the South Region	IIS	INFORMATION TECHNOLOGY RESEARC	10/01/2015	01/08/2016	Ashok Krishnamurthy	NC	University of North Carolina at Chapel Hill	Standard Grant	Fen Zhao	09/30/2018	$749,257.00		ashok@renci.org	104 AIRPORT DR STE 2200	CHAPEL HILL	NC	275991350	9199663411	CSE	1640	7433, 8083	$0.00
2015	1450177	Collaborative Research: SI2-SSI: Big Weather Web: A Common and Sustainable Big Data Infrastructure in Support of Weather Prediction Research and Education in Universities	ACI	PHYSICAL & DYNAMIC METEOROLOGY, Software Institutes, EarthCube	08/01/2015	08/04/2015	Brian Ancell	TX	Texas Tech University	Standard Grant	Daniel Katz	07/31/2018	$166,428.00		brian.ancell@ttu.edu	349 Administration Bldg	Lubbock	TX	794091035	8067423884	CSE	1525, 8004, 8074	4444, 7433, 8009	$0.00
2015	1546404	BIGDATA: IA: Virtual Observatory of Innovation Communities and Ecosystems (VOICE): Advancing Big Data with Ecology Theory and Data Science	IIS	Big Data Science &Engineering	01/01/2016	09/15/2015	Ping Wang	MD	University of Maryland College Park	Standard Grant	Heng Xu	12/31/2017	$339,605.00	Yla Tausczik, Brian Butler	pwang@umd.edu	3112 LEE BLDG 7809 Regents Drive	COLLEGE PARK	MD	207425141	3014056269	CSE	8083	7433, 8083	$0.00
2015	1546108	BIGDATA: Collaborative Research: F: Making Big Data Accessible on Personal Devices: Big Network Algorithms, External Memory, and Data Streams	IIS	Big Data Science &Engineering	12/01/2015	09/03/2015	Mohammad Hajiaghayi	MD	University of Maryland College Park	Standard Grant	Sylvia J. Spengler	11/30/2019	$500,000.00		hajiagha@cs.umd.edu	3112 LEE BLDG 7809 Regents Drive	COLLEGE PARK	MD	207425141	3014056269	CSE	8083	7433, 8083	$0.00
2015	1450180	Collaborative Research: SI2-SSI: Big Weather Web: A Common and Sustainable Big Data Infrastructure in Support of Weather Prediction Research and Education in Universities	ACI	Software Institutes, PHYSICAL & DYNAMIC METEOROLOGY, EarthCube	08/01/2015	08/04/2015	Mohan Ramamurthy	CO	University Corporation For Atmospheric Res	Standard Grant	Daniel Katz	07/31/2018	$98,702.00		mohan@ucar.edu	3090 Center Green Drive	Boulder	CO	803012252	3034971000	CSE	8004, 1525, 8074	7433, 8009, 4444	$0.00
2015	1545995	BIGDATA: F: New Algorithms of Online Machine Learning for Big Data	IIS	Big Data Science &Engineering	09/01/2015	09/08/2015	Tianbao Yang	IA	University of Iowa	Standard Grant	Christopher Clifton	08/31/2018	$712,401.00	Padmini Srinivasan	tianbao-yang@uiowa.edu	2 GILMORE HALL	IOWA CITY	IA	522421320	3193352123	CSE	8083	7433, 8083, 9150	$0.00
2015	1557668	QuBBD: Collaborative Proposal: Interactive Ensemble Clustering for Mixed Data with Application to Mood Disorders	DMS		09/15/2015	09/11/2015	Mathews Jacob	IA	University of Iowa	Standard Grant	Nandini Kannan	08/31/2016	$19,700.00		Mathews-Jacob@uiowa.edu	2 GILMORE HALL	IOWA CITY	IA	522421320	3193352123	MPS	O402	9150	$0.00
2015	1557593	QuBBD: Collaborative Research: Interactive Ensemble clustering for mixed data with application to mood disorders	DMS		09/15/2015	09/11/2015	David Gotz	NC	University of North Carolina at Chapel Hill	Standard Grant	Nandini Kannan	08/31/2016	$21,500.00		gotz@unc.edu	104 AIRPORT DR STE 2200	CHAPEL HILL	NC	275991350	9199663411	MPS	O402		$0.00
2015	1541233	An Undergraduate Workshop on "Big Data, Human Health and Statistics"	DMS	STATISTICS	06/15/2015	06/06/2015	Bhramar Mukherjee	MI	University of Michigan Ann Arbor	Standard Grant	Gabor J. Szekely	05/31/2016	$15,000.00		bhramar@umich.edu	3003 South State St. Room 1062	Ann Arbor	MI	481091274	7347636438	MPS	1269	7556	$0.00
2015	1541392	CC*DNI Engineer: Big Data Enabler for the UW-DMZ	ACI	Campus Cyberinfrastrc (CC-NIE)	09/01/2015	08/25/2015	Craig Douglas	WY	University of Wyoming	Standard Grant	Kevin L. Thompson	08/31/2017	$366,306.00	Dane Skow	craig.c.douglas@gmail.com	1000 E. University Avenue	Laramie	WY	820712000	3077665320	CSE	8080	9150	$0.00
2015	1546251	BIGDATA: Collaborative Research: IA: F: Fractured Subsurface Characterization Using High Performance Computing and Guided by Big Data	IIS	Big Data Science &Engineering	01/01/2016	09/16/2015	Sanjay Srinivasan	PA	Pennsylvania State Univ University Park	Standard Grant	Sylvia J. Spengler	12/31/2018	$330,000.00		szs27@psu.edu	110 Technology Center Building	UNIVERSITY PARK	PA	168027000	8148651372	CSE	8083	7433, 8083	$0.00
2015	1461260	REU Site: BigDataX: From Theory to Practice in Big Data Computing at Extreme Scales	CCF	RSCH EXPER FOR UNDERGRAD SITES, Big Data Science &Engineering	03/15/2015	03/17/2015	Ioan Raicu	IL	Illinois Institute of Technology	Standard Grant	Anindya Banerjee	02/28/2018	$288,000.00	Gruia Calinescu	iraicu@iit.edu	10 West 35th Street	Chicago	IL	606163717	3125673035	CSE	1139, 8083	9250	$0.00
2015	1546290	BIGDATA: Collaborative Research: F: Making Big Data Accessible on Personal Devices: Big Network Algorithms, External Memory, and Data Streams	IIS	Big Data Science &Engineering	12/01/2015	09/03/2015	Erik Demaine	MA	Massachusetts Institute of Technology	Standard Grant	Sylvia J. Spengler	11/30/2019	$500,000.00		edemaine@mit.edu	77 MASSACHUSETTS AVE	Cambridge	MA	021394301	6172531000	CSE	8083	7433, 8083	$0.00
2015	1550224	BD Hubs: Collaborative Proposal: WEST: A Big Data Innovation Hub for the Western United States	IIS	INFORMATION TECHNOLOGY RESEARC	10/01/2015	09/15/2015	Edward Lazowska	WA	University of Washington	Standard Grant	Fen Zhao	09/30/2018	$201,822.00	Bill Howe, Ariel Rokem	lazowska@cs.washington.edu	4333 Brooklyn Ave NE	Seattle	WA	981950001	2065434043	CSE	1640	7433, 8083	$0.00
2015	1546553	BIGDATA: Collaborative Research: IA: F: Fractured Subsurface Characterization using High Performance Computing and Guided by Big Data	IIS	Big Data Science &Engineering	01/01/2016	09/16/2015	Mary Wheeler	TX	University of Texas at Austin	Standard Grant	Sylvia J. Spengler	12/31/2018	$823,281.00	Mrinal Sen	mfw@ices.utexas.edu	101 E. 27th Street, Suite 5.300	Austin	TX	787121532	5124716424	CSE	8083	7433, 8083	$0.00
2015	1504718	Collaborative Research: Leveraging "Big Data" to Explore Big Ideas: Utilizing the Paleobiology Database to Provide Hands-on Research Opportunities for Undergraduates	DUE	IUSE	06/15/2015	09/22/2015	Mark Uhen	VA	George Mason University	Standard Grant	Keith Sverdrup	05/31/2017	$202,699.00	Laura Lukes, Christian George	muhen@gmu.edu	4400 UNIVERSITY DR	FAIRFAX	VA	220304422	7039932295	EHR	1998	8209, 8244, 9178	$0.00
2015	1501927	Creating Pathways for Big Data Careers	DUE	ADVANCED TECH EDUCATION PROG	09/15/2015	09/18/2015	Joyce Malyn-Smith	MA	Education Development Center	Standard Grant	R. Corby Hovis	08/31/2018	$852,608.00	Mike Carter, Jaime Mahoney, Ruth Krumhansl, Ryan Murphy	Jmalynsmith@edc.org	43 Foundry Avenue	Waltham	MA	024538313	6176182227	EHR	7412	1032, 9178, SMET	$0.00
2015	1546145	BIGDATA: Collaborative Research: IA: F: Fractured Subsurface Characterization using High Performance Computing and Guided by Big Data	IIS	Big Data Science &Engineering	01/01/2016	09/16/2015	Manish Parashar	NJ	Rutgers University New Brunswick	Standard Grant	Sylvia J. Spengler	12/31/2018	$314,574.00		parashar@rutgers.edu	3 RUTGERS PLAZA	NEW BRUNSWICK	NJ	089018559	8489320150	CSE	8083	7433, 8083	$0.00
2015	1550328	BD Hubs: Collaborative Proposal: WEST: A Big Data Innovation Hub for the Western United States	IIS	INFORMATION TECHNOLOGY RESEARC	10/01/2015	09/15/2015	Michael Norman	CA	University of California-San Diego	Standard Grant	Fen Zhao	09/30/2018	$302,733.00	Christine Kirkpatrick, Erin Robinson	mlnorman@ucsd.edu	Office of Contract & Grant Admin	La Jolla	CA	920930934	8585344896	CSE	1640	7433, 8083	$0.00
2015	1550312	BD Hubs: Collaborative Proposal: WEST: A Big Data Innovation Hub for the Western United States	IIS	INFORMATION TECHNOLOGY RESEARC	10/01/2015	09/15/2015	Michael Franklin	CA	University of California-Berkeley	Standard Grant	Fen Zhao	09/30/2018	$959,445.00		franklin@cs.berkeley.edu	Sponsored Projects Office	BERKELEY	CA	947045940	5106428109	CSE	1640	7433, 8083	$0.00
2015	1550305	BD Hubs: Collaborative Proposal: SOUTH: A Big Data Innovation Hub for the South Region	IIS	INFORMATION TECHNOLOGY RESEARC	10/01/2015	09/15/2015	Srinivas Aluru	GA	Georgia Tech Research Corporation	Standard Grant	Fen Zhao	09/30/2018	$625,594.00		aluru@cc.gatech.edu	Office of Sponsored Programs	Atlanta	GA	303320420	4048944819	CSE	1640	7433, 8083	$0.00
2015	1557642	QuBBD: Collaborative Research: Interactive Ensemble clustering for mixed data with application to mood disorders	DMS		09/15/2015	09/11/2015	Ellen Eischen	OR	University of Oregon Eugene	Standard Grant	Nandini Kannan	08/31/2016	$19,500.00		eeischen@uoregon.edu	5219 UNIVERSITY OF OREGON	Eugene	OR	974035219	5413465131	MPS	O402		$0.00
2015	1550379	RCN: SAVI: Adaptive Management and Use of Resilient Infrastructures in Smart Cities: Support for Global Collaborative Research on Real-Time Analytics of Heterogeneous Big Data	CNS	INFORMATION TECHNOLOGY RESEARC, SPECIAL PROJECTS - CISE, COMPUTER SYSTEMS, CYBER-PHYSICAL SYSTEMS (CPS), Science Across Virtual Instits	09/15/2015	09/11/2015	Calton Pu	GA	Georgia Tech Research Corporation	Standard Grant	Gurdip Singh	08/31/2018	$375,260.00		calton@cc.gatech.edu	Office of Sponsored Programs	Atlanta	GA	303320420	4048944819	CSE	1640, 1714, 7354, 7918, 8077	1714, 5913, 5921, 7354, 7918, 8058	$0.00
2015	1557589	QuBBD: Collaborative Research: Interactive Ensemble clustering for mixed data with application to mood disorders	DMS		09/15/2015	09/11/2015	Rachael Hageman Blair	NY	SUNY at Buffalo	Standard Grant	Nandini Kannan	08/31/2016	$19,500.00		hageman@buffalo.edu	402 Crofts Hall	Buffalo	NY	142607016	7166452634	MPS	O402		$0.00
2015	1557576	QuBBD: Collaborative Research: Interactive Ensemble clustering for mixed data with application to mood disorders	DMS		09/15/2015	09/11/2015	Brian Chapman	UT	University of Utah	Standard Grant	Nandini Kannan	08/31/2016	$16,874.00		brian.chapman@utah.edu	75 S 2000 E	SALT LAKE CITY	UT	841128930	8015816903	MPS	O402	9150	$0.00
2015	1461886	BDD: Disaster Preparation and Response via Big Data Analysis and Robust Networking	CNS	SPECIAL PROJECTS - CCF	04/01/2015	03/30/2015	Guoliang Xue	AZ	Arizona State University	Standard Grant	Phillip Regalia	03/31/2018	$300,000.00	Huan Liu	xue@asu.edu	ORSPA	TEMPE	AZ	852816011	4809655479	CSE	2878	7363, 8230	$0.00
2015	1525953	III: Small: Indexing, Querying, and Visualizing Big Spatial and Spatio-temporal Data	IIS	INFO INTEGRATION & INFORMATICS	09/01/2015	08/27/2015	Mohamed Mokbel	MN	University of Minnesota-Twin Cities	Standard Grant	Maria Zemankova	08/31/2018	$499,768.00		mokbel@cs.umn.edu	200 OAK ST SE	Minneapolis	MN	554552070	6126245599	CSE	7364	7364, 7923	$0.00
2015	1527536	III: Small: Linking and Resolving Entities in Big Data	IIS	INFO INTEGRATION & INFORMATICS	09/01/2015	08/19/2015	Sharad Mehrotra	CA	University of California-Irvine	Standard Grant	James French	08/31/2018	$499,984.00		sharad@ics.uci.edu	5171 California Avenue, Ste 150	Irvine	CA	926173067	9498244768	CSE	7364	7364, 7923	$0.00
2015	1527051	CSR: Small: Collaborative Research: Comprehensive Algorithmic Resilience (CAR) for Big Data Analytics	CNS	COMPUTER SYSTEMS	09/01/2015	08/14/2015	Nian-Feng Tzeng	LA	University of Louisiana at Lafayette	Standard Grant	M. Mimi McClure	08/31/2018	$249,999.00		tzeng@cacs.louisiana.edu	104 University Circle	Lafayette	LA	705032701	3374826203	CSE	7354	7923, 9150	$0.00
2015	1527318	CSR: Small: Collaborative Research: Comprehensive Algorithmic Resilience (CAR) for Big Data Analytics	CNS	COMPUTER SYSTEMS	09/01/2015	08/14/2015	Lu Peng	LA	Louisiana State University & Agricultural and Mechanical College	Standard Grant	M. Mimi McClure	08/31/2018	$250,000.00		lpeng@lsu.edu	202 Himes Hall	Baton Rouge	LA	708032701	2255782760	CSE	7354	7923, 9150	$0.00
2015	1450089	Collaborative Research: SI2-SSI: Big Weather Web: A Common and Sustainable Big Data Infrastructure in Support of Weather Prediction Research and Education in Universities	ACI	PHYSICAL & DYNAMIC METEOROLOGY, Software Institutes, EarthCube	08/01/2015	08/04/2015	Russ Schumacher	CO	Colorado State University	Standard Grant	Daniel Katz	07/31/2018	$177,173.00		russ.schumacher@colostate.edu	601 S Howes St	Fort Collins	CO	805232002	9704916355	CSE	1525, 8004, 8074	4444, 7433, 8009	$0.00
2015	1550931	Student Travel Support: International Workshop on Big Data in Life Sciences, Atlanta, GA, September 9, 2015	CCF	INFO INTEGRATION & INFORMATICS, ALGORITHMIC FOUNDATIONS	08/01/2015	08/04/2015	Anantharaman Kalyanaraman	WA	Washington State University	Standard Grant	Mitra Basu	07/31/2016	$10,000.00		ananth@eecs.wsu.edu	NEILL HALL, ROOM 423	PULLMAN	WA	991643140	5093359661	CSE	7364, 7796	7364, 7556, 7931, 8083	$0.00
2015	1450439	Collaborative Research: SI2-SSI: Big Weather Web: A Common and Sustainable Big Data Infrastructure in Support of Weather Prediction Research and Education in Universities	ACI	PHYSICAL & DYNAMIC METEOROLOGY, Software Institutes, EarthCube	08/01/2015	08/04/2015	Allen Evans	WI	University of Wisconsin-Milwaukee	Standard Grant	Daniel Katz	07/31/2018	$164,381.00		evans36@uwm.edu	P O BOX 340	Milwaukee	WI	532010340	4142294853	CSE	1525, 8004, 8074	4444, 7433, 8009	$0.00
2015	1450405	Collaborative Research: SI2-SSI: Big Weather Web: A Common and Sustainable Big Data Infrastructure in Support of Weather Prediction Research and Education in Universities	ACI	PHYSICAL & DYNAMIC METEOROLOGY, Software Institutes, EarthCube	08/01/2015	08/04/2015	Steven Greybush	PA	Pennsylvania State Univ University Park	Standard Grant	Daniel Katz	07/31/2018	$99,953.00		sjg213@psu.edu	110 Technology Center Building	UNIVERSITY PARK	PA	168027000	8148651372	CSE	1525, 8004, 8074	4444, 7433, 8009	$0.00
2015	1450195	Collaborative Research: SI2-SSI: Big Weather Web: A Common and Sustainable Big Data Infrastructure in Support of Weather Prediction Research and Education in Universities	ACI	PHYSICAL & DYNAMIC METEOROLOGY, Software Institutes, EarthCube	08/01/2015	08/04/2015	Robert Fovell	NY	SUNY at Albany	Standard Grant	Daniel Katz	07/31/2018	$246,111.00		rfovell@ucla.edu	1400 WASHINGTON AVE	Albany	NY	122220100	5184374550	CSE	1525, 8004, 8074	4444, 7433, 8009	$0.00
2015	1450488	Collaborative Research: SI2-SSI: Big Weather Web: A Common and Sustainable Big Data Infrastructure in Support of Weather Prediction Research and Education in Universities	ACI	PHYSICAL & DYNAMIC METEOROLOGY, Software Institutes, EarthCube	08/01/2015	08/04/2015	Carl Maltzahn	CA	University of California-Santa Cruz	Standard Grant	Daniel Katz	07/31/2018	$695,525.00		carlosm@soe.ucsc.edu	1156 High Street	Santa Cruz	CA	950641077	8314595278	CSE	1525, 8004, 8074	7433, 8009	$0.00
2015	1450170	Collaborative Research: SI2-SSI: Big Weather Web: A Common and Sustainable Big Data Infrastructure in Support of Weather Prediction Research and Education in Universities	ACI	PHYSICAL & DYNAMIC METEOROLOGY, Software Institutes, EarthCube	08/01/2015	08/04/2015	William Capehart	SD	South Dakota School of Mines and Technology	Standard Grant	Daniel Katz	07/31/2018	$183,956.00		William.Capehart@sdsmt.edu	501 East Saint Joseph Street	Rapid City	SD	577013995	6053941218	CSE	1525, 8004, 8074	4444, 7433, 8009, 9150	$0.00
2015	1450168	Collaborative Research: SI2-SSI: Big Weather Web: A Common and Sustainable Big Data Infrastructure in Support of Weather Prediction Research and Education in Universities	ACI	PHYSICAL & DYNAMIC METEOROLOGY, Software Institutes, EarthCube	08/01/2015	08/04/2015	Gretchen Mullendore	ND	University of North Dakota Main Campus	Standard Grant	Daniel Katz	07/31/2018	$168,182.00		gretchen@atmos.und.edu	University Station	Grand Forks	ND	582026059	7017774278	CSE	1525, 8004, 8074	4444, 7433, 8009, 9150	$0.00
2015	1545202	Collaborative Research: Efficient Parallel Iterative Monte Carlo Methods for Statistical Analysis of Big Data	DMS	CDS&E-MSS, CDS&E	03/02/2015	06/02/2015	Faming Liang	FL	University of Florida	Standard Grant	Andrew D. Pollington	07/31/2016	$200,499.00		faliang@ufl.edu	1 UNIVERSITY OF FLORIDA	GAINESVILLE	FL	326112002	3523923516	MPS	8069, 8084	9263	$0.00
2015	1525601	Building a Big Data Analytics Workforce in iSchools	DUE	S-STEM:SCHLR SCI TECH ENG&MATH, IUSE	09/01/2015	07/25/2015	Jungwoo Ryoo	PA	Pennsylvania State Univ University Park	Standard Grant	Michael Erlinger	08/31/2018	$537,617.00	Soo-Yong Byun	jxr65@psu.edu	110 Technology Center Building	UNIVERSITY PARK	PA	168027000	8148651372	EHR	1536, 1998	8209, 9178	$0.00
2015	1545641	Student Travel Fellowships for the 2015 IEEE International Conference on Big Data (IEEE Big Data October 29 -November 1, 2015)	IIS	INFO INTEGRATION & INFORMATICS	08/01/2015	07/24/2015	Xiaohua (Tony) Hu	PA	Drexel University	Standard Grant	Frank Olken	07/31/2016	$20,000.00		xh29@drexel.edu	3201 Arch Street	Philadelphia	PA	191042875	2158955849	CSE	7364	7364, 7556	$0.00
2015	1541063	CAREER: High Performance Spatial Queries and Analytics for Spatial Big Data	IIS	INFO INTEGRATION & INFORMATICS	01/15/2015	07/22/2015	Fusheng Wang	NY	SUNY at Stony Brook	Continuing grant	Frank Olken	08/31/2019	$127,650.00		fusheng.wang@stonybrook.edu	WEST 5510 FRK MEL LIB	STONY BROOK	NY	117943362	6316329949	CSE	7364	1045, 7364	$0.00
2015	1512877	II-NEW: Research Infrastructure for Big Spatial and Temporal Data	CNS	COMPUTING RES INFRASTRUCTURE	07/01/2015	06/25/2015	Mohamed Mokbel	MN	University of Minnesota-Twin Cities	Standard Grant	Christopher Clifton	06/30/2018	$391,512.00	Shashi Shekhar, Ravi Janardan, Brent Hecht	mokbel@cs.umn.edu	200 OAK ST SE	Minneapolis	MN	554552070	6126245599	CSE	7359	7359	$0.00
2015	1454377	CAREER: An Integrated Inferential Framework for Big Data Research and Education	DMS	STATISTICS, Division Co-Funding: CAREER	07/01/2015	02/18/2015	Han Liu	NJ	Princeton University	Continuing grant	Gabor J. Szekely	06/30/2020	$63,301.00		hanliu@princeton.edu	Off. of Research & Proj. Admin.	Princeton	NJ	085442020	6092583090	MPS	1269, 8048	1045	$0.00
2015	1452485	CAREER: Modeling Personalized Brain Development with Big Data	IIS	INFO INTEGRATION & INFORMATICS	02/01/2015	01/27/2015	Bennett Landman	TN	Vanderbilt University	Continuing grant	Sylvia J. Spengler	01/31/2020	$267,827.00		bennett.landman@vanderbilt.edu	Office of Sponsored Programs	Nashville	TN	372122809	6158756070	CSE	7364	1045, 7364, 9150	$0.00
2015	1504588	Collaborative Research: Leveraging "Big Data" to Explore Big Ideas: Utilizing the Paleobiology Database to Provide Hands-on Research Opportunities for Undergraduates	DUE	IUSE, S-STEM:SCHLR SCI TECH ENG&MATH	06/15/2015	06/12/2015	Rowan Lockwood	VA	College of William and Mary	Standard Grant	Keith Sverdrup	05/31/2017	$47,267.00		rxlock@wm.edu	Office of Sponsored Programs	Williamsburg	VA	231878795	7572213966	EHR	1998, 1536	8209, 8244, 9178	$0.00
2015	1464317	CRII: CI: Exploring Advanced Cyber-Infrastructure Co-Design for Big Data Analytics	ACI	CYBERINFRASTRUCTURE	07/01/2015	03/23/2015	Ivan Rodero	NJ	Rutgers University New Brunswick	Standard Grant	Amy Walton	06/30/2017	$171,257.00		irodero@cac.rutgers.edu	3 RUTGERS PLAZA	NEW BRUNSWICK	NJ	089018559	8489320150	CSE	7231	8228, 7231	$0.00
2015	1522401	Workshop: Societal Impact, Ethics, and Big-Data-Enabled Social Sciences	SES	Big Data Science &Engineering	03/15/2015	03/11/2015	Charles Catlett	IL	University of Chicago	Standard Grant	Frederick M Kronz	02/29/2016	$49,870.00	Robert Goerge, Kathleen Cagney	catlett@anl.gov	5801 South Ellis Avenue	Chicago	IL	606375418	7737028669	SBE	8083	7433	$0.00
2015	1430441	Conference: Drawing Causal Inference from Big Data	IIS	Big Data Science &Engineering	03/01/2015	03/10/2015	Richard Shiffrin	IN	Indiana University	Standard Grant	Sylvia J. Spengler	02/29/2016	$100,000.00		shiffrin@indiana.edu	509 E 3RD ST	Bloomington	IN	474013654	8128550516	CSE	8083	7364, 7556, 8083	$0.00
2015	1539727	Big Data Regional Innovation Hubs Workshops: Charrettes for Accelerating the Big Data Innovation Ecosystem	IIS	Big Data Science &Engineering	03/15/2015	03/10/2015	Camille Mulligan	CA	USENIX Association	Standard Grant	Sylvia J. Spengler	02/29/2016	$372,334.00		camille@usenix.org	2560 9th Street Suite 215	Berkeley	CA	947102565	5105288649	CSE	8083	7556, 8083, 9102	$0.00
2015	1522745	Planning the Future of Big Data R&D	IIS	Big Data Science &Engineering	01/15/2015	01/14/2015	Lisa Singh	DC	Georgetown University	Standard Grant	Sylvia J. Spengler	12/31/2015	$83,224.00		singh@cs.georgetown.edu	37th & O St N W	Washington	DC	200571789	2026250100	CSE	8083	7556, 9102	$0.00
2015	1550284	BD Hubs: NORTHEAST: The Northeast Big Data Innovation Hub	IIS	INFORMATION TECHNOLOGY RESEARC	10/01/2015	09/15/2015	Kathleen McKeown	NY	Columbia University	Standard Grant	Fen Zhao	09/30/2018	$1,250,000.00		Kathy@cs.columbia.edu	2960 Broadway	NEW YORK	NY	100276902	2128546851	CSE	1640	7433, 8083	$0.00
2015	1515696	Whither Turbulence and Big Data in the 21st Century? (Corsica, April 20-24, 2015)	CBET	FLUID DYNAMICS, ENERGY FOR SUSTAINABILITY	03/15/2015	03/11/2015	Luciano Castillo	TX	Texas Tech University	Standard Grant	Dimitrios Papavassiliou	02/28/2017	$30,000.00	Mark Glauser	luciano.castillo@ttu.edu	349 Administration Bldg	Lubbock	TX	794091035	8067423884	ENG	1443, 7644	058E, 147E	$0.00
2015	1546259	BIGDATA: Collaborative Research: IA: Population Reproduction of Poverty at Birth from Surveys, Censuses, and Birth Registrations	IIS	Big Data Science &Engineering	01/01/2016	09/14/2015	Michael Rendall	MD	University of Maryland College Park	Standard Grant	Heng Xu	12/31/2019	$842,390.00		mrendall@umd.edu	3112 LEE BLDG 7809 Regents Drive	COLLEGE PARK	MD	207425141	3014056269	CSE	8083	7433, 8083	$0.00
2015	1557727	QuBBD: Collaborative Research: Advancing mHealth using Big Data Analytics: Statistical and Dynamical Systems Modeling of Real-Time Adaptive m-Intervention for Pain	DMS		09/15/2015	09/10/2015	Jingyi Jessica Li	CA	University of California-Los Angeles	Standard Grant	Nandini Kannan	08/31/2016	$33,762.00		jli@stat.ucla.edu	11000 Kinross Avenue, Suite 211	LOS ANGELES	CA	900952000	3107940102	MPS	O402		$0.00
2015	1546331	BIGDATA: Collaborative Research: F: Big Data, It's Not So Big: Exploiting Low-Dimensional Geometry for Learning and Inference	IIS	Big Data Science &Engineering	12/01/2015	09/16/2015	Lizhen Lin	TX	University of Texas at Austin	Standard Grant	Nandini Kannan	11/30/2018	$344,319.00		lizhen.lin@austin.utexas.edu	101 E. 27th Street, Suite 5.300	Austin	TX	787121532	5124716424	CSE	8083	7433, 8083	$0.00
2015	1535565	AitF: FULL: Query Processing with Optimal Communication Cost	CCF	Algorithms in the Field	08/15/2015	08/07/2015	Dan Suciu	WA	University of Washington	Standard Grant	Tracy J. Kimbrel	07/31/2019	$720,000.00	Magdalena Balazinska	suciu@cs.washington.edu	4333 Brooklyn Ave NE	Seattle	WA	981950001	2065434043	CSE	7239	012Z	$0.00
2015	1447670	BIGDATA: Multi-level predictive analytics & motif discovery across massive dynamic spatio-temporal networks in complex socio-technical systems: An organizational genetics approach	SES	Big Data Science &Engineering	02/01/2015	07/10/2015	Youngjin Yoo	PA	Temple University	Standard Grant	Heng Xu	01/31/2018	$915,306.00	Zoran Obradovic, Rob Kulathinal, Sunil Wattal	youngjin.yoo@temple.edu	3340 N. Broad Street	PHILADELPHIA	PA	191405104	2157077379	SBE	8083	7433, 8083, 9178, 9251	$0.00
2015	1546132	BIGDATA: Collaborative Research: F: Big Data, It's Not So Big: Exploiting Low-Dimensional Geometry for Learning and Inference	IIS	Big Data Science &Engineering	12/01/2015	09/16/2015	Sayan Mukherjee	NC	Duke University	Standard Grant	Nandini Kannan	11/30/2018	$322,242.00		sayan@stat.duke.edu	2200 W. Main St, Suite 710	Durham	NC	277054010	9196843030	CSE	8083	7433, 8083	$0.00
2015	1546413	BIGDATA: Collaborative Research: F: Big Data, It's Not So Big: Exploiting Low-Dimensional Geometry for Learning and Inference	IIS	Big Data Science &Engineering	12/01/2015	09/16/2015	Lek-Heng Lim	IL	University of Chicago	Standard Grant	Nandini Kannan	11/30/2018	$333,333.00		lekheng@galton.uchicago.edu	5801 South Ellis Avenue	Chicago	IL	606375418	7737028669	CSE	8083	7433, 8083	$0.00
2015	1546300	BIGDATA: Collaborative Research: IA: Population Reproduction of Poverty at Birth from Surveys, Censuses, and Birth Registrations	IIS	CDS&E-MSS, Big Data Science &Engineering	01/01/2016	09/14/2015	Mark Handcock	CA	University of California-Los Angeles	Standard Grant	Heng Xu	12/31/2019	$358,829.00		handcock@ucla.edu	11000 Kinross Avenue, Suite 211	LOS ANGELES	CA	900952000	3107940102	CSE	8069, 8083	7433, 8083, 8084, 8251	$0.00
2015	1557712	QuBBD: Collaborative Research: Advancing mHealth using Big Data Analytics: Statistical and Dynamical Systems Modeling of Real-Time Adaptive m-Intervention for Pain	DMS		09/15/2015	09/10/2015	Qi Long	GA	Emory University	Standard Grant	Nandini Kannan	08/31/2016	$2,340.00		qlong@emory.edu	1599 Clifton Rd NE, 4th Floor	Atlanta	GA	303224250	4047272503	MPS	O402		$0.00
2015	1557722	QuBBD: Collaborative Research: Advancing mHealth using Big Data Analytics: Statistical and Dynamical Systems Modeling of Real-Time Adaptive m-Intervention for Pain	DMS		09/15/2015	09/10/2015	Daniel Abrams	IL	Northwestern University	Standard Grant	Nandini Kannan	08/31/2016	$33,760.00		dmabrams@northwestern.edu	1801 Maple Ave.	Evanston	IL	602013149	8474913003	MPS	O402		$0.00
2015	1557730	QuBBD: Collaborative Research: Advancing mHealth using Big Data Analytics: Statistical and Dynamical Systems Modeling of Real-Time Adaptive m-Intervention for Pain	DMS		09/15/2015	09/10/2015	Nirmish Shah	NC	Duke University	Standard Grant	Nandini Kannan	08/31/2016	$27,030.00		Nirmish.Shah@dm.duke.edu	2200 W. Main St, Suite 710	Durham	NC	277054010	9196843030	MPS	O402		$0.00
2015	1557765	QuBBD: Collaborative Research: Advancing mHealth using Big Data Analytics: Statistical and Dynamical Systems Modeling of Real-Time Adaptive m-Intervention for Pain	DMS		09/15/2015	09/10/2015	Chaeryon Kang	PA	University of Pittsburgh	Standard Grant	Nandini Kannan	08/31/2016	$2,310.00		crkang@pitt.edu	University Club	Pittsburgh	PA	152132303	4126247400	MPS	O402		$0.00
2015	1545994	BIGDATA: Collaborative Research: F: IA: Statistical Learning for Big Data with Random Projections	IIS	Big Data Science &Engineering	09/01/2015	09/01/2015	Wen Zhou	CO	Colorado State University	Standard Grant	Nandini Kannan	08/31/2018	$100,577.00		riczw@stat.colostate.edu	601 S Howes St	Fort Collins	CO	805232002	9704916355	CSE	8083	7433, 8083	$0.00
2015	1513408	A Novel Statistical Framework for Big Data Prediction	DMS	STATISTICS, CROSS-EF ACTIVITIES, MSPA-INTERDISCIPLINARY, Physiolg Mechansms&Biomechancs, Systems and Synthetic Biology	09/01/2015	08/31/2015	Shaw-Hwa Lo	NY	Columbia University	Standard Grant	Nandini Kannan	08/31/2018	$300,000.00	Tian Zheng	slo@stat.columbia.edu	2960 Broadway	NEW YORK	NY	100276902	2128546851	MPS	1269, 7275, 7454, 7658, 8011	7465, 8007	$0.00
2015	1546087	BIGDATA: Collaborative Research: F: IA: Statistical Learning for Big Data with Random Projections	IIS	Big Data Science &Engineering	09/01/2015	09/01/2015	Cheng Yong Tang	PA	Temple University	Standard Grant	Nandini Kannan	08/31/2018	$161,155.00		yongtang@temple.edu	3340 N. Broad Street	PHILADELPHIA	PA	191405104	2157077379	CSE	8083	7433, 8083	$0.00
2015	1527370	Forecasting Innovation Pathways of Big Data & Analytics	SMA	SCIENCE OF SCIENCE POLICY	04/01/2015	03/25/2015	Alan Porter	GA	Georgia Tech Research Corporation	Standard Grant	Maryann Feldman	03/31/2016	$49,992.00	Jan Youtie	alan.porter@isye.gatech.edu	Office of Sponsored Programs	Atlanta	GA	303320420	4048944819	SBE	7626	7914	$0.00
2015	1460620	REU Site: Computational Methods for Discovery Driven by Big Data	IIS	RSCH EXPER FOR UNDERGRAD SITES	05/01/2015	03/17/2015	Daniel Boley	MN	University of Minnesota-Twin Cities	Standard Grant	William Bainbridge	04/30/2018	$359,973.00	Amy Larson	boley@cs.umn.edu	200 OAK ST SE	Minneapolis	MN	554552070	6126245599	CSE	1139	9250	$0.00
2015	1546098	BIGDATA: F: Learning Big Bayesian Networks	IIS	Big Data Science &Engineering	10/01/2015	09/15/2015	Qing Zhou	CA	University of California-Los Angeles	Standard Grant	Jack Snoeyink	09/30/2019	$919,305.00	Arash Amini	zhou@stat.ucla.edu	11000 Kinross Avenue, Suite 211	LOS ANGELES	CA	900952000	3107940102	CSE	8083	7433, 8083	$0.00
2015	1520449	SBIR Phase I: Customized Computing for Big Data Applications	IIP	SMALL BUSINESS PHASE I	07/01/2015	06/22/2015	Peng Zhang	CA	Falcon Computing Solutions, Inc.	Standard Grant	Peter Atherton	12/31/2015	$150,000.00		jing@falcon-computing.com	938 Malcolm Ave.	Los Angeles	CA	900243114	3105929638	ENG	5371	5371, 8032	$0.00
2015	1546653	BIGDATA: EAGER: Using Big Data to Investigate Longitudinal Education Outcomes through Visual Analytics	IIS	Core R&D Programs	10/01/2015	09/15/2015	Alex Bowers	NY	Teachers College, Columbia University	Standard Grant	Helen Martin	09/30/2017	$299,680.00		Bowers@exchange.tc.columbia.edu	525 West 120th Street	New York	NY	100276625	2126783000	CSE	7980	7433, 7916, 8083	$0.00
2015	1462393	Collaborative Research: EAGER-DynamicData: Machine Intelligence for Dynamic Data-Driven Morphing of Nodal Demand in Smart Energy Systems	ECCS	Big Data Science &Engineering,	09/01/2015	09/04/2015	Lefteri Tsoukalas	IN	Purdue University	Standard Grant	Chengshan Xiao	08/31/2017	$86,696.00	Miltiadis Alamaniotis	tsoukala@ecn.purdue.edu	Young Hall	West Lafayette	IN	479072114	7654941055	ENG	8083, O395	153E, 155E, 7916	$0.00
2015	1462530	EAGER-DynamicData: A Hierarchical Approach to Dynamic Big Data Analysis in Power Infrastructure Security	ECCS	Big Data Science &Engineering,	09/01/2015	09/04/2015	Amir-Hamed Mohsenian-Rad	CA	University of California-Riverside	Standard Grant	Chengshan Xiao	08/31/2017	$185,000.00	Christian Shelton, Fabio Pasqualetti	hamed@ee.ucr.edu	Office of Research	RIVERSIDE	CA	925211000	9518275535	ENG	8083, O395	155E, 5384, 7916	$0.00
2015	1500713	EAGER-DynamicData: Judicious Censoring, Random Sketching, and Efficient Validate for Learning Patterns from Dynamically-Changing and Large-Scale Data Sets	ECCS	Big Data Science &Engineering,	09/15/2015	09/04/2015	Georgios Giannakis	MN	University of Minnesota-Twin Cities	Standard Grant	Chengshan Xiao	08/31/2017	$300,000.00		georgios@umn.edu	200 OAK ST SE	Minneapolis	MN	554552070	6126245599	ENG	8083, O395	153E, 5384, 7916	$0.00
2015	1462404	Collaborative Research: EAGER-DynamicData: Machine Intelligence for Dynamic Data-Driven Morphing of Nodal Demand in Smart Energy Systems	ECCS	Big Data Science &Engineering,	09/01/2015	09/04/2015	Nikolaos Gatsis	TX	University of Texas at San Antonio	Standard Grant	Chengshan Xiao	08/31/2017	$73,303.00		nikolaos.gatsis@utsa.edu	One UTSA Circle	San Antonio	TX	782499113	2104584340	ENG	8083, O395	153E, 155E, 7916	$0.00
2015	1547055	BIGDATA: EAGER: Deep Learning in Higher Education Big Data to Explore Latent Student Archetypes and Knowledge Profiles	IIS	Core R&D Programs	09/01/2015	09/01/2015	Zachary Pardos	CA	University of California-Berkeley	Standard Grant	Helen Martin	08/31/2017	$289,888.00		pardos@berkeley.edu	Sponsored Projects Office	BERKELEY	CA	947045940	5106428109	CSE	7980	7433, 7916, 8083	$0.00
2015	1507611	RAPID: Big Geospatial Data for Decision Support in Ebola Triage	CNS	INFORMATION TECHNOLOGY RESEARC, INDUSTRY/UNIV COOP RES CENTERS	04/01/2015	03/30/2015	Naphtali Rishe	FL	Florida International University	Standard Grant	Rita V. Rodriguez	03/31/2017	$100,000.00		rishen@cs.fiu.edu	11200 SW 8TH ST	Miami	FL	331990001	3053482494	CSE	1640, 5761	001Z, 1640, 5761, 7914	$0.00
2015	1553568	CAREER: Human-Centric Knowledge Discovery and Decision Optimization	IIS	INFO INTEGRATION & INFORMATICS	05/01/2016	12/30/2015	Hongning Wang	VA	University of Virginia Main Campus	Continuing grant	Christopher Clifton	04/30/2021	$100,806.00		hw5x@virginia.edu	P.O. BOX 400195	CHARLOTTESVILLE	VA	229044195	4349244270	CSE	7364	1045, 7364, 9178, 9251	$0.00
2015	1549078	SBIR Phase I: Big Data Analytics for Facility Operations and Management	IIP	SMALL BUSINESS PHASE I	01/01/2016	12/21/2015	Burcu Akinci	PA	LeanFM Technologies	Standard Grant	Peter Atherton	06/30/2016	$149,850.00		bakincileanfm@gmail.com	208 Timber Ridge Rd	Pittsburgh	PA	152382436	4125126884	ENG	5371	5371, 8032	$0.00
2015	1548968	SBIR Phase I: SSD In-Situ Processing	IIP	SMALL BUSINESS PHASE I	01/01/2016	12/16/2015	Vladimir Alves	CA	NxGn Data, Inc.	Standard Grant	Peter Atherton	06/30/2016	$149,977.00		vladimir.alves@nxgndata.com	7545 Irvine Center Drive	Irvine	CA	926182932	9495106327	ENG	5371	5371, 8032	$0.00
2015	1522599	Fast Algorithms for Solving Big Data PDE Parameter Estimation Problems on Cloud Computing Platforms	DMS	COMPUTATIONAL MATHEMATICS	09/15/2015	09/16/2015	Lars Ruthotto	GA	Emory University	Standard Grant	Leland M. Jameson	08/31/2018	$179,999.00		lruthotto@emory.edu	1599 Clifton Rd NE, 4th Floor	Atlanta	GA	303224250	4047272503	MPS	1271	8037, 8396, 8609, 9263	$0.00
2015	1546373	BIGDATA: F: Protection of Data Privacy via Differentially Private Multiple Synthesis	IIS	Big Data Science &Engineering	01/01/2016	09/14/2015	Fang Liu	IN	University of Notre Dame	Standard Grant	Christopher Clifton	12/31/2018	$243,503.00		Fang.Liu.131@nd.edu	940 Grace Hall	NOTRE DAME	IN	465565708	5746317432	CSE	8083	7433, 8083, 9102	$0.00
2015	1534412	Collaborative Research: Record Linkage and Privacy-Preserving Methods for Big Data	SES	METHOD, MEASURE & STATS, DATANET, SCIENCE RESOURCES STATISTICS,	09/15/2015	09/11/2015	Rebecca Steorts	NC	Duke University	Standard Grant	Cheryl L. Eavey	08/31/2018	$265,579.00		beka@stat.duke.edu	2200 W. Main St, Suite 710	Durham	NC	277054010	9196843030	SBE	1333, 7726, 8800, O499	7433, 7434, 9102	$0.00
2015	1557467	QuBBD: Large Scale Modeling of Big Multi-cohort Data for Cardiovascular Diseases and Type 2 Diabetes	DMS		09/15/2015	09/11/2015	Xi Luo	RI	Brown University	Standard Grant	Nandini Kannan	08/31/2016	$93,653.00		Xi_Luo_1@brown.edu	BOX 1929	Providence	RI	029121929	4018632777	MPS	O402, O470	9150	$0.00
2015	1557742	QuBBD: Collaborative Research: Precision medicine and the management of infectious diseases	DMS		09/15/2015	09/11/2015	Suchi Saria	MD	Johns Hopkins University	Standard Grant	Nandini Kannan	08/31/2016	$15,824.00		suchi.saria@gmail.com	3400 N CHARLES ST	Baltimore	MD	212182608	4105168668	MPS	O470		$0.00
2015	1557733	QuBBD: Collaborative Research: Precision medicine and the management of infectious diseases	DMS		09/15/2015	09/11/2015	Eric Laber	NC	North Carolina State University	Standard Grant	Nandini Kannan	08/31/2016	$47,144.00		laber@stat.ncsu.edu	CAMPUS BOX 7514	RALEIGH	NC	276957514	9195152444	MPS	O470		$0.00
2015	1534433	Collaborative Research: Record Linkage and Privacy-Preserving Methods for Big Data	SES	METHOD, MEASURE & STATS, DATANET, Secure &Trustworthy Cyberspace, SCIENCE RESOURCES STATISTICS	09/15/2015	09/11/2015	Aleksandra Slavkovic	PA	Pennsylvania State Univ University Park	Standard Grant	Cheryl L. Eavey	08/31/2018	$334,243.00		sesa@psu.edu	110 Technology Center Building	UNIVERSITY PARK	PA	168027000	8148651372	SBE	1333, 7726, 8060, 8800	7433, 7434, 9102	$0.00
2015	1557739	QuBBD: Collaborative Research: Precision medicine and the management of infectious diseases	DMS		09/15/2015	09/11/2015	Jin Wang	TN	University of Tennessee Chattanooga	Standard Grant	Nandini Kannan	08/31/2016	$36,997.00		jin-wang02@utc.edu	615 McCallie Avenue	Chattanooga	TN	374032504	4234254431	MPS	O470	9150	$0.00
2015	1546079	BIGDATA: IA: Query-by-example for Big astronomical Data	IIS	Big Data Science &Engineering	01/01/2016	09/01/2015	Lior Shamir	MI	Lawrence Technological University	Standard Grant	Nigel Sharp	12/31/2018	$115,435.00		lshamir@ltu.edu	21000 Ten Mile Road	Southfield	MI	480751051	2482042103	CSE	1798, 8083	7433, 8083	$0.00
2015	1550435	Conference: The 25th Silver Anniversary Meeting of The International Environmetrics Society (TIES) Nov.21-25,2015,United Arab Emirates(UAE) University,Al Ain,United Arab Emirates	CBET	ENVIRONMENTAL ENGINEERING	09/01/2015	08/26/2015	Yulia Gel	TX	University of Texas at Dallas	Standard Grant	William Cooper	02/29/2016	$12,000.00		ygl@utdallas.edu	800 W. Campbell Rd., AD15	Richardson	TX	750803021	9728832313	ENG	1440	021E, 7556	$0.00
2015	1525978	AF: Small: Homological Methods for Big Enough Data	CCF	ALGORITHMIC FOUNDATIONS	08/01/2015	07/21/2015	Donald Sheehy	CT	University of Connecticut	Standard Grant	Jack Snoeyink	07/31/2018	$340,954.00		donald@engr.uconn.edu	438 Whitney Road Ext.	Storrs	CT	062691133	8604863622	CSE	7796	7923, 7929	$0.00
2015	1551057	EAGER: NDN-Hadoop: Exploring Applicability of NDN for Big-Data Computing	CNS	COMPUTER SYSTEMS	08/15/2015	08/11/2015	Christopher Gniady	AZ	University of Arizona	Standard Grant	M. Mimi McClure	07/31/2017	$200,000.00	Beichuan Zhang	gniady@cs.arizona.edu	888 N Euclid Ave	TUCSON	AZ	857210001	5206266000	CSE	7354	7916	$0.00
2015	1512932	RAPID: Modeling Ebola Spread and Developing Decision Support System Using Big Data Analytics	CNS	SPECIAL PROJECTS - CISE, INDUSTRY/UNIV COOP RES CENTERS	04/15/2015	04/13/2015	Borko Furht	FL	Florida Atlantic University	Standard Grant	Rita V. Rodriguez	03/31/2016	$100,000.00	Hari Kalva, Ankur Agarwal	borko@cse.fau.edu	777 GLADES RD	BOCA RATON	FL	334316424	5612970777	CSE	1714, 5761	001Z, 1640, 5761, 7914	$0.00
2015	1464671	Planning Grant: I/UCRC for Computation Intensive Big Data Analytics for Multimodal Temporal Prediction, Retrieval, and Attribution	IIP	INDUSTRY/UNIV COOP RES CENTERS	05/01/2015	04/28/2015	Ramakrishna Akella	CA	University of California-Santa Cruz	Standard Grant	Thyagarajan Nandagopal	04/30/2016	$14,500.00		akella@soe.ucsc.edu	1156 High Street	Santa Cruz	CA	950641077	8314595278	ENG	5761	5761	$0.00
2015	1520242	SBIR Phase I: Big data Analytics Driven Adaptive Learning for STEM Education	IIP	SMALL BUSINESS PHASE I	07/01/2015	12/10/2015	Nishikant Sonwalkar	MA	EDWISETECH INC	Standard Grant	Glenn H. Larsen	06/30/2016	$172,610.00		nish@alum.mit.edu	VENTURE DEVELOPMENT CENTER,	Boston	MA	021253393	6176421767	ENG	5371	163E, 5371, 8031, 8032, 8039	$0.00
2015	1550320	BD Hubs: MIDWEST: SEEDCorn: Sustainable Enabling Environment for Data Collaboration	IIS	INFORMATION TECHNOLOGY RESEARC	10/01/2015	09/15/2015	Edward Seidel	IL	University of Illinois at Urbana-Champaign	Standard Grant	Fen Zhao	09/30/2018	$1,250,000.00	Sarah Nusser, Beth Plale, Brian Athey, Joshua Riedy	eseidel@ncsa.illinois.edu	SUITE A	CHAMPAIGN	IL	618207473	2173332187	CSE	1640	7433, 8083	$0.00
2015	1462409	EAGER-Dynamic Data: A New Scalable Paradigm for Optimal Resource Allocation in Dynamic Data Systems via Multi-Scale and Multi-Fidelity Simulation and Optimization	ECCS	Big Data Science &Engineering,	09/01/2015	09/04/2015	Jie Xu	VA	George Mason University	Standard Grant	Chengshan Xiao	08/31/2017	$249,364.00	Chun-Hung Chen, Kuo Chu Chang, Chien Chung Huang	jxu13@gmu.edu	4400 UNIVERSITY DR	FAIRFAX	VA	220304422	7039932295	ENG	8083, O395	153E, 5384, 7916	$0.00
2015	1535167	A Big Data-Theoretic Approach to Quantify Organizational Failure Mechanisms in Probabilistic Risk Assessment	SES	Science of Organizations, Big Data Science &Engineering	09/01/2015	08/25/2015	Zahra Mohaghegh Ahmadabadi	IL	University of Illinois at Urbana-Champaign	Continuing grant	mo wang	08/31/2020	$220,689.00	Catherine Blake, Cheri Ostroff	zahra13@illinois.edu	SUITE A	CHAMPAIGN	IL	618207473	2173332187	SBE	8031, 8083	9179	$0.00
2015	1421197	Management and Operations of the National Optical Astronomy Observatory	AST	NOAO -OPERATIONS & MAINTENANCE	10/01/2015	01/12/2016	Charles Mattias Mountain	DC	Association of Universities for Research in Astronomy, Inc.	Cooperative Agreement	Vernon Pankonin	09/30/2020	$7,709,167.00	David R. Silva	nsfnotifications@aura-astronomy.org	1212 New York Avenue, N.W.,	Washington	DC	200053929	2024832101	MPS	053F		$0.00
2015	1546092	Cooperative Agreement for Management and Operation of the National Optical Astronomy Observatory as a Federally Funded Research and Development Center (FFRDC) Sponsored by the NSF	AST	NOAO -OPERATIONS & MAINTENANCE	10/01/2015	09/25/2015	Charles Mattias Mountain	DC	Association of Universities for Research in Astronomy, Inc.	Cooperative Agreement	Vernon Pankonin	09/30/2020	$0.00	David R. Silva	nsfnotifications@aura-astronomy.org	1212 New York Avenue, N.W.,	Washington	DC	200053929	2024832101	MPS	053F		$0.00
2015	1539302	RIDIR: Modernizing Political Event Data for Big Data Social Science Research	SMA	Data Infrastructure	09/01/2015	11/19/2015	Patrick Brandt	TX	University of Texas at Dallas	Standard Grant	Heng Xu	08/31/2018	$1,497,358.00	Latifur Khan, Vincent Ng, Jennifer Holmes	pbrandt@utdallas.edu	800 W. Campbell Rd., AD15	Richardson	TX	750803021	9728832313	SBE	8294	7433, 9178, 9179	$0.00
2015	1462408	Gradient Methods for Solving Big Data (Tensor) Optimization Problems	CMMI	Service, Manufacturing, and Op, COMPUTATIONAL MATHEMATICS	09/01/2015	07/26/2015	Shuzhong Zhang	MN	University of Minnesota-Twin Cities	Standard Grant	Donald Hearn	08/31/2018	$299,999.00		zhangs@umn.edu	200 OAK ST SE	Minneapolis	MN	554552070	6126245599	ENG	006Y, 1271	072E, 073E, 077E, 9263	$0.00
2015	1546130	BIGDATA: F: Scalable Bayes Uncertainty Quantification with Guarantees	IIS	Big Data Science &Engineering	11/01/2015	09/14/2015	David Dunson	NC	Duke University	Standard Grant	Christopher Clifton	10/31/2019	$985,882.00	Jonathan Mattingly	dunson@stat.duke.edu	2200 W. Main St, Suite 710	Durham	NC	277054010	9196843030	CSE	8083	7433, 8083	$0.00
2015	1513936	CIF: Medium: Data Science: Analytics for Unstructured and Distributed Data	CCF	COMM & INFORMATION FOUNDATIONS	10/01/2015	06/29/2015	Jose Moura	PA	Carnegie-Mellon University	Continuing grant	John Cozzens	09/30/2019	$589,412.00	Soummya Kar	moura@ece.cmu.edu	5000 Forbes Avenue	PITTSBURGH	PA	152133815	4122689527	CSE	7797	7924, 7936	$0.00
2015	1453104	CAREER: Scaling Source Separation to Big Audio Data	CCF	COMM & INFORMATION FOUNDATIONS	08/01/2015	03/03/2015	Paris Smaragdis	IL	University of Illinois at Urbana-Champaign	Continuing grant	John Cozzens	07/31/2020	$97,746.00		paris@illinois.edu	SUITE A	CHAMPAIGN	IL	618207473	2173332187	CSE	7797	1045, 7936	$0.00
2015	1454471	CAREER: When Energy Harvesting Meets "Big Data": Designing Smart Energy Harvesting Wireless Sensor Networks	ECCS	COMMS, CIRCUITS & SENS SYS	03/01/2015	01/20/2015	Jing Yang	AR	University of Arkansas	Standard Grant	Lawrence S. Goldberg	02/29/2020	$500,000.00		jingyang@uark.edu	210 Administration Building	FAYETTEVILLE	AR	727011201	4795753845	ENG	7564	1045, 153E, 9102, 9150	$0.00
2015	1459519	REU Site: A forest full of Big Data: the Harvard Forest Summer Research Program in Ecology 2015-2019	DBI	RSCH EXPER FOR UNDERGRAD SITES, CROSS-EF ACTIVITIES, WORKFORCE IN THE MATHEMAT SCI	03/01/2015	02/10/2015	Aaron Ellison	MA	Harvard University	Continuing grant	Sally E. O'Connor	02/29/2020	$463,443.00	Andrew Richardson	aellison@fas.harvard.edu	1033 MASSACHUSETTS AVE	Cambridge	MA	021385366	6174955501	BIO	1139, 7275, 7335	8007, 9250	$0.00
2015	1526134	CSR: Small: Collaborative Research: An Integrated Approach to Performance Modeling and Optimization of Big-data Scientific Workflows	CNS	COMPUTER SYSTEMS	10/01/2015	08/26/2015	Chase Wu	TN	University of Memphis	Standard Grant	M. Mimi McClure	10/31/2015	$125,000.00		chase.wu@njit.edu	Administration 315	Memphis	TN	381523370	9016782533	CSE	7354	7923, 9150	$0.00
2015	1560698	CSR: Small: Collaborative Research: An Integrated Approach to Performance Modeling and Optimization of Big-data Scientific Workflows	CNS	COMPUTER SYSTEMS	08/28/2015	09/14/2015	Chase Wu	NJ	New Jersey Institute of Technology	Standard Grant	M. Mimi McClure	09/30/2017	$125,000.00		chase.wu@njit.edu	323 DOCTOR MARTIN LUTHER	Newark	NJ	071021982	9735965275	CSE	7354	7923, 9150	$0.00
2015	1525537	CSR: Small: Collaborative Research: An Integrated Approach to Performance Modeling and Optimization of Big-data Scientific Workflows	CNS	COMPUTER SYSTEMS	10/01/2015	08/26/2015	Yi Gu	TN	Middle Tennessee State University	Standard Grant	M. Mimi McClure	09/30/2017	$125,000.00		Yi.Gu@mtsu.edu	1301 E. Main	Murfreesboro	TN	371320001	6154947848	CSE	7354	7923, 9102, 9150	$0.00
2015	1461914	BDD: Efficient and Scalable Collection, Analytics and Processing of Big Data for Disaster Applications	CNS	SPECIAL PROJECTS - CCF, SPECIAL PROJECTS - CISE	04/01/2015	05/14/2015	Sanjay Madria	MO	Missouri University of Science and Technology	Standard Grant	Sylvia J. Spengler	03/31/2018	$316,000.00		madrias@mst.edu	300 W 12th Street	Rolla	MO	654096506	5733414134	CSE	2878, 1714	8230, 7363, 9251, 5921, 9150	$0.00
2015	1546452	BIGDATA: Collaborative Research: F: Nomadic Algorithms for Machine Learning in the Cloud	IIS	Big Data Science &Engineering	01/01/2016	09/14/2015	Inderjit Dhillon	TX	University of Texas at Austin	Standard Grant	Amy Apon	12/31/2019	$610,432.00		inderjit@cs.utexas.edu	101 E. 27th Street, Suite 5.300	Austin	TX	787121532	5124716424	CSE	8083	7433, 8083	$0.00
2015	1546459	BIGDATA: Collaborative Research: F: Nomadic Algorithms for Machine Learning in the Cloud	IIS	Big Data Science &Engineering	01/01/2016	09/14/2015	Vishwanathan Swaminathan	CA	University of California-Santa Cruz	Standard Grant	Amy Apon	12/31/2019	$596,326.00		vishy@ucsc.edu	1156 High Street	Santa Cruz	CA	950641077	8314595278	CSE	8083	7433, 8083	$0.00
2015	1546453	BIGDATA: IA: F: Structural Anonymization Techniques for Large, Labeled, and Dynamic Social Graphs	IIS	Big Data Science &Engineering	03/01/2016	09/08/2015	Adriana Iamnitchi	FL	University of South Florida	Standard Grant	Heng Xu	02/28/2019	$661,289.00	John Skvoretz	anda@cse.usf.edu	3702 Spectrum Blvd.	Tampa	FL	336129446	8139742897	CSE	8083	7433, 7434, 8083	$0.00
2015	1500084	SaTC-EDU: EAGER: Big Data and Security: Educating the Next-Generation Security Analysts	DGE	Secure &Trustworthy Cyberspace	06/01/2015	06/04/2015	Taesoo Kim	GA	Georgia Tech Research Corporation	Standard Grant	Dongwon Lee	05/31/2017	$300,000.00	Wenke Lee, Mayur Naik, Emmanouil Antonakakis	taesoo@gatech.edu	Office of Sponsored Programs	Atlanta	GA	303320420	4048944819	EHR	8060	7434, 7916, 8225, 9179, SMET, 9178	$0.00
2015	1502780	BIGDATA: Mid-Scale: ESCE: Collaborative Research: Discovery and Social Analytics for Large-Scale Scientific Literature	IIS	Big Data Science &Engineering	07/01/2014	03/09/2015	David Blei	NY	Columbia University	Standard Grant	Sylvia J. Spengler	12/31/2016	$643,545.00		david.blei@columbia.edu	2960 Broadway	NEW YORK	NY	100276902	2128546851	CSE	8083	7433, 7924, 8083	$0.00
2015	1501418	Measuring the Ages of Stars in the Era of Big Data Time-Domain Astronomy	AST	NSF ASTRON & ASTROPHY PSTDC FE	09/01/2015	04/21/2015	James Davenport	WA	Davenport James	Fellowship	Harshal Gupta	08/31/2018	$89,000.00				Seattle	WA	981951580		MPS	1609	1207	$0.00
2015	1546392	BIGDATA: Collaborative Research: F: From Data Geometries to Information Networks	IIS	Big Data Science &Engineering	01/01/2016	09/15/2015	Mauro Maggioni	NC	Duke University	Standard Grant	Christopher Clifton	12/31/2019	$500,000.00	Pankaj Agarwal	mauro.maggioni@duke.edu	2200 W. Main St, Suite 710	Durham	NC	277054010	9196843030	CSE	8083	7433, 8083	$0.00
2015	1546206	BIGDATA: Collaborative Research: F: From Data Geometries to Information Networks	IIS	Big Data Science &Engineering	01/01/2016	09/15/2015	Leonidas Guibas	CA	Stanford University	Standard Grant	Christopher Clifton	12/31/2019	$500,000.00	Emmanuel Candes	guibas@cs.stanford.edu	3160 Porter Drive	Palo Alto	CA	943041212	6507232300	CSE	8083	7433, 8083	$0.00
2015	1515550	Using Big Data and Visual Analytics to Investigate the Long-term, Cascading Effects of Informal STEM Learning	DRL	AISL	10/01/2015	09/10/2015	John Falk	OR	Oregon State University	Standard Grant	Arlene M. de Strulle	09/30/2017	$299,999.00	Hasan Jamil, Kang Zhang	falkj@science.oregonstate.edu	OREGON STATE UNIVERSITY	Corvallis	OR	973318507	5417374933	EHR	7259	8244	$0.00
2015	1507830	Extracting Knowledge from 100 years of Microstructural Images: Using Machine Vision and Machine Learning to Address the Microstructural Big Data Challenge	DMR	CONDENSED MATTER & MAT THEORY, CDS&E	09/15/2015	09/09/2015	Elizabeth Holm	PA	Carnegie-Mellon University	Continuing grant	Daryl W. Hess	08/31/2018	$300,000.00		eaholm@andrew.cmu.edu	5000 Forbes Avenue	PITTSBURGH	PA	152133815	4122689527	MPS	1765, 8084	7433, 8084, 9216	$0.00
2015	1526639	III: Small: BigSolver: Data-Intensive Solver Support for Big Data Exploration and Mining	IIS	INFO INTEGRATION & INFORMATICS	09/01/2015	08/26/2015	Ugur Cetintemel	RI	Brown University	Standard Grant	Frank Olken	08/31/2018	$499,999.00		ugur@cs.brown.edu	BOX 1929	Providence	RI	029121929	4018632777	CSE	7364	7364, 7923, 9150	$0.00
2015	1528132	CIF: Small: Rate Distortion Paradigms for the Big Data Era	CCF	COMM & INFORMATION FOUNDATIONS	09/01/2015	08/25/2015	Thomas A Courtade	CA	University of California-Berkeley	Standard Grant	Phillip Regalia	08/31/2016	$165,000.00		courtade@eecs.berkeley.edu	Sponsored Projects Office	BERKELEY	CA	947045940	5106428109	CSE	7797	7923, 7935, 9251	$0.00
2015	1513378	SEMIPARAMETRIC INFERENCE WITH HIGH-DIMENSIONAL DATA	DMS	STATISTICS	08/01/2015	07/29/2015	Cun-Hui Zhang	NJ	Rutgers University New Brunswick	Continuing grant	Gabor J. Szekely	07/31/2018	$88,867.00		czhang@stat.rutgers.edu	3 RUTGERS PLAZA	NEW BRUNSWICK	NJ	089018559	8489320150	MPS	1269		$0.00
2015	1530979	Learning from Successful Big Data Projects	DRL	Core R&D Programs	03/01/2015	02/12/2015	Andrew Bernat	DC	Computing Research Association	Standard Grant	John Cherniavsky	02/29/2016	$49,481.00		abernat@cra.org	1828 L St., NW	Washington	DC	200360000	2022662949	EHR	7980	8244	$0.00
2015	1526887	CSR: Small: Empower Data-Intensive Computing: the integrated data management approach	CNS	COMPUTER SYSTEMS	09/01/2015	08/11/2015	Xian-He Sun	IL	Illinois Institute of Technology	Standard Grant	M. Mimi McClure	08/31/2018	$400,000.00	Shujia Zhou	sun@iit.edu	10 West 35th Street	Chicago	IL	606163717	3125673035	CSE	7354	7923	$0.00
2015	1547506	Beyond IRBs: Designing Ethical Review Processes for Big Data	CNS	Secure &Trustworthy Cyberspace, Big Data Science &Engineering	09/01/2015	08/18/2015	Jules Polonetsky	DC	FPF Education and Innovation Foundation	Standard Grant	Jeremy Epstein	02/29/2016	$49,950.00		julespol@futureofprivacy.org	919 18th Street NW Suite 901	Washington	DC	200065500	2026429142	CSE	8060, 8083	7433, 7434, 7556	$0.00
2015	1455172	CAREER: New Frontiers in Time Series Analysis	DMS	STATISTICS, Division Co-Funding: CAREER	07/01/2015	02/05/2015	David Matteson	NY	Cornell University	Continuing grant	Gabor J. Szekely	06/30/2020	$74,732.00		dm484@cornell.edu	373 Pine Tree Road	Ithaca	NY	148502820	6072555014	MPS	1269, 8048	1045	$0.00
2015	1546480	BIGDATA: Collaborative Research: F: Streaming Architecture for Continuous Entity Linking in Social Media	IIS	Big Data Science &Engineering	01/01/2016	09/03/2015	Eduard Dragut	PA	Temple University	Standard Grant	James French	12/31/2018	$783,339.00	Yuhong Guo	edragut@temple.edu	3340 N. Broad Street	PHILADELPHIA	PA	191405104	2157077379	CSE	8083	7433, 8083	$0.00
2015	1557578	QuBBD: Collaborative Research: SMART -- Spatial-Nonspatial Multidimensional Adaptive Radiotherapy Treatment	DMS		09/15/2015	09/11/2015	Guadalupe Canahuate	IA	University of Iowa	Standard Grant	Nandini Kannan	08/31/2016	$25,001.00		guadalupe-canahuate@uiowa.edu	2 GILMORE HALL	IOWA CITY	IA	522421320	3193352123	MPS	O402	9150	$0.00
2015	1507631	I-Corps: Faster than Light Big Data Analytics	IIP	I-Corps	01/01/2015	01/05/2015	Inderjit Dhillon	TX	University of Texas at Austin	Standard Grant	Rathindra DasGupta	06/30/2016	$50,000.00		inderjit@cs.utexas.edu	101 E. 27th Street, Suite 5.300	Austin	TX	787121532	5124716424	ENG	8023		$0.00
2015	1557559	QuBBD: Collaborative Research: SMART -- Spatial-Nonspatial Multidimensional Adaptive Radiotherapy Treatment	DMS		09/15/2015	09/11/2015	Georgeta-Elisab Marai	IL	University of Illinois at Chicago	Standard Grant	Nandini Kannan	08/31/2016	$25,000.00		gmarai@uic.edu	809 S MARSHFIELD RM 608	Chicago	IL	606124305	3129962862	MPS	O402		$0.00
2015	1557565	QuBBD: Collaborative Research: SMART -- Spatial-Nonspatial Multidimensional Adaptive Radiotherapy Treatment	DMS		09/15/2015	09/11/2015	David Vock	MN	University of Minnesota-Twin Cities	Standard Grant	Nandini Kannan	08/31/2016	$24,866.00		vock@umn.edu	200 OAK ST SE	Minneapolis	MN	554552070	6126245599	MPS	O402		$0.00
2015	1557679	QuBBD: Collaborative Research: SMART -- Spatial-Nonspatial Multidimensional Adaptive Radiotherapy Treatment	DMS		09/15/2015	09/11/2015	Clifton Fuller	TX	University of Texas, M.D. Anderson Cancer Center	Standard Grant	Nandini Kannan	08/31/2016	$24,994.00		CDFuller@mdanderson.org	1515 Holcombe, Unit 176	Houston	TX	770304009	7137923220	MPS	O402		$0.00
2015	1546441	BIGDATA: Collaborative Research: F: Streaming Architecture for Continuous Entity Linking in Social Media	IIS	Big Data Science &Engineering	01/01/2016	09/03/2015	Weiyi Meng	NY	SUNY at Binghamton	Standard Grant	James French	12/31/2018	$300,000.00		meng@cs.binghamton.edu	4400 VESTAL PKWY E	BINGHAMTON	NY	139026000	6077776136	CSE	8083	7433, 8083	$0.00
2015	1453171	CAREER: Query Compilation Techniques for Complex Analytics on Enterprise Clusters	IIS	INFO INTEGRATION & INFORMATICS	06/01/2015	06/09/2015	Tim Kraska	RI	Brown University	Continuing grant	Frank Olken	05/31/2020	$111,592.00		Tim_Kraska@brown.edu	BOX 1929	Providence	RI	029121929	4018632777	CSE	7364	1045, 7364, 9150	$0.00
2015	1462341	EAGER-DynamicData: A new paradigm for data analytics: L1-norm based Learning and Processing	ECCS	Big Data Science &Engineering,	09/01/2015	09/04/2015	Dimitris Pados	NY	SUNY at Buffalo	Standard Grant	Chengshan Xiao	08/31/2017	$180,000.00	Michael Langberg, Stella Batalama	pados@eng.buffalo.edu	402 Crofts Hall	Buffalo	NY	142607016	7166452634	ENG	8083, O395	153E, 5384, 7916	$0.00
2015	1519310	Workforce Development: Graduate Data Science Workshop & Community Building	DGE	Core R&D Programs, Big Data Science &Engineering	03/01/2015	02/26/2015	David Beck	WA	University of Washington	Standard Grant	Earnestine P. Easter	02/29/2016	$245,500.00	E. Virginia Armbrust, Andrew Connolly, Magdalena Balazinska	dacb@uw.edu	4333 Brooklyn Ave NE	Seattle	WA	981950001	2065434043	EHR	7980, 8083	7556, 8816	$0.00
2015	1546510	BIGDATA: F: BCC: Data driven optimization of classroom learning activities	DGE	PROGRAM EVALUATION	09/01/2015	08/13/2015	Zoran Popovic	WA	University of Washington	Standard Grant	John Cherniavsky	08/31/2018	$1,499,992.00	Min Li, Emma Brunskill	zoran@cs.washington.edu	4333 Brooklyn Ave NE	Seattle	WA	981950001	2065434043	EHR	7261	010Z, 7433, 8083, 8244	$0.00
2015	1552288	EAGER: BIGDATA: SMART Data - Academic Success Made Affordable, Rapid, and Timely through Integrated Data Analytics	IIS	S-STEM:SCHLR SCI TECH ENG&MATH	10/01/2015	09/14/2015	Krishna Madhavan	IN	Purdue University	Standard Grant	Helen Martin	09/30/2016	$300,000.00	Matthew Ohland, Heidi Diefes-Dux, Mihaela Vorvoreanu, Michael Zentner	cm@purdue.edu	Young Hall	West Lafayette	IN	479072114	7654941055	CSE	1536	7433, 7916, 8083	$0.00
2015	1548254	BIGDATA: EAGER: Catalyzing Research in Multimodal Learning Analytics	IIS	DISCOVERY RESEARCH K-12	10/01/2015	09/14/2015	Marcelo Worsley	CA	University of Southern California	Standard Grant	Helen Martin	09/30/2017	$299,803.00	John Slaughter, Stefan Scherer	worsely@usc.edu	University Park	Los Angeles	CA	900890001	2137407762	CSE	7645	7433, 7916, 8083, 7645	$0.00
2015	1462502	EAGER-DynamicData: Principled and Scalable Probabilistic Frameworks for Dynamic Multi-modal Data	ECCS	Big Data Science &Engineering,	09/01/2015	09/04/2015	Lawrence Carin	NC	Duke University	Standard Grant	Chengshan Xiao	08/31/2017	$100,000.00	Piyush Rai	lcarin@ee.duke.edu	2200 W. Main St, Suite 710	Durham	NC	277054010	9196843030	ENG	8083, O395	153E, 5384, 7916	$0.00
2015	1548499	BIGDATA: EAGER: Infrastructure and Analytics for Data Intensive Research in Open-Ended Learning Environments	IIS	Core R&D Programs	09/01/2015	09/01/2015	Gautam Biswas	TN	Vanderbilt University	Standard Grant	Helen Martin	08/31/2017	$299,983.00		gautam.biswas@vanderbilt.edu	Office of Sponsored Programs	Nashville	TN	372122809	6158756070	CSE	7980	7433, 7916, 8083, 9150	$0.00
2015	1462230	EAGER-DynamicData: Generative Statistical Modeling for Dynamic and Distributed Data	ECCS	Big Data Science &Engineering,	09/01/2015	09/01/2015	Jia Li	PA	Pennsylvania State Univ University Park	Standard Grant	Chengshan Xiao	08/31/2017	$250,000.00		jiali@psu.edu	110 Technology Center Building	UNIVERSITY PARK	PA	168027000	8148651372	ENG	8083, O395	153E, 5384, 7916	$0.00
2015	1525617	CSR: Small: Efficient Usage of Shingled Magnetic Recording (SMR)Drives	CNS	COMPUTER SYSTEMS	10/01/2015	08/18/2015	David Du	MN	University of Minnesota-Twin Cities	Standard Grant	M. Mimi McClure	09/30/2018	$494,971.00		du@cs.umn.edu	200 OAK ST SE	Minneapolis	MN	554552070	6126245599	CSE	7354	7923	$0.00
2015	1453073	CAREER: Signal Processing Through the Lens of Geometry	CCF	COMM & INFORMATION FOUNDATIONS	07/01/2015	01/23/2015	Waheed Bajwa	NJ	Rutgers University New Brunswick	Continuing grant	John Cozzens	06/30/2020	$171,896.00		waheed.bajwa@rutgers.edu	3 RUTGERS PLAZA	NEW BRUNSWICK	NJ	089018559	8489320150	CSE	7797	1045, 7936	$0.00
2015	1541348	CC*DNI Campus Design: Internet2 Infrastructure to Enable Research in Big Data Science and Engineering at Tennessee State University	ACI	Campus Cyberinfrastrc (CC-NIE)	01/01/2016	12/23/2015	Sachin Shetty	TN	Tennessee State University	Continuing grant	Kevin L. Thompson	12/31/2017	$158,032.00	Suping Zhou, Matthew Muterspaugh, Matthew Blair	sshetty@tnstate.edu	3500 John A. Merritt Blvd.	Nashville	TN	372091561	6159637631	CSE	8080		$0.00
2015	1516695	Big Data on Small Organisms: Petascale Simulations of Data-Driven, Whole-Cell Microbial Models	ACI	PETASCALE - TRACK 1	08/01/2015	06/23/2015	Ilias Tagkopoulos	CA	University of California-Davis	Standard Grant	Rudolf Eigenmann	07/31/2018	$40,000.00		iliast@cs.ucdavis.edu	OR/Sponsored Programs	Davis	CA	956186134	5307547700	CSE	7781		$0.00
2015	1527453	CHS: Small: Supporting Crowdsourced Sensemaking in Big Data with Dynamic Context Slices	IIS	Cyber-Human Systems (CHS)	10/01/2015	09/09/2015	Kurt Luther	VA	Virginia Polytechnic Institute and State University	Continuing grant	William Bainbridge	09/30/2018	$165,603.00	Christopher North	kluther@vt.edu	Sponsored Programs 0170	BLACKSBURG	VA	240610001	5402315281	CSE	7367	7367, 7923	$0.00
2015	1547102	EAGER: Cybermanufacturing: Predictive Analytics Models and Techniques for Intelligent Cybermanufacturing	CMMI	SPECIAL STUDIES AND ANALYSES	09/01/2015	08/14/2015	Yan Wang	GA	Georgia Tech Research Corporation	Standard Grant	Bruce M. Kramer	08/31/2016	$100,000.00	Ling Liu	yan.wang@me.gatech.edu	Office of Sponsored Programs	Atlanta	GA	303320420	4048944819	ENG	1385	082E, 083E, 152E, 7916, 8083, 9146, MANU	$0.00
2015	1542353	I-Corps: Commercialization of Multiplatform Gigapixel Imaging and Annotation Software	IIP	I-Corps	05/15/2015	05/12/2015	Attila Gyulassy	UT	University of Utah	Standard Grant	Rathindra DasGupta	10/31/2015	$50,000.00	Amy Gooch	jediati@sci.utah.edu	75 S 2000 E	SALT LAKE CITY	UT	841128930	8015816903	ENG	8023	9150	$0.00
2015	1530989	I-Corps: SDNatics: Big Data Analytics of Software Defined Networks to Understand, Predict and Protect Critical Computer Networks	IIP	I-Corps	04/01/2015	03/25/2015	Yan Luo	MA	University of Massachusetts Lowell	Standard Grant	Rathindra DasGupta	09/30/2015	$50,000.00		Yan_Luo@uml.edu	600 Suffolk Street	Lowell	MA	018543643	9789344723	ENG	8023		$0.00
2015	1547163	EAGER:Cybermanufacturing:Collaborative Research: A novel process data analytics framework for IoT-enabled cybermanufacturing	CBET	SPECIAL STUDIES AND ANALYSES, PROCESS & REACTION ENGINEERING	09/15/2015	09/10/2015	Jin Wang	AL	Auburn University	Standard Grant	triantafillos mountziaris	08/31/2017	$244,942.00	Anthony Skjellum	wang@auburn.edu	310 Samford Hall	Auburn University	AL	368490001	3348444438	ENG	1385, 1403	049E, 050E, 7752, 7916, 9150	$0.00
2015	1547124	EAGER: Cybermanufacturing:Collaborative Research: A novel process data analytics framework for IoT-enabled cybermanufacturing	CBET	PROCESS & REACTION ENGINEERING	09/15/2015	09/13/2015	Qinghua He	AL	Tuskegee University	Standard Grant	triantafillos mountziaris	08/31/2017	$59,643.00		qhe@mytu.tuskegee.edu	1200 W Montgomery Road	Tuskegee	AL	360881923	3347278233	ENG	1403	049E, 050E, 7752, 7916, 9150	$0.00
2015	1549330	SBIR Phase I: Precision Farming Operating System for Personal Unmanned Aerial Vehicles with Intelligent Field Adaptive Data Collection Protocol	IIP	SMALL BUSINESS PHASE I	01/01/2016	12/22/2015	Lei Tian	IL	Ag-Sensus, LLC	Standard Grant	Muralidharan S. Nair	06/30/2016	$150,000.00		lei-tian@illinois.edu	60 Hazelwood Dr.	Villa Grove	IL	618207460	2177219097	ENG	5371	4080, 5371, 8034, 8035, HPCC	$0.00
2015	1555949	CRII: III: Spatio-Temporal Data Mining to Learn From Unlabeled Climate Data	IIS	INFO INTEGRATION & INFORMATICS	07/01/2015	08/28/2015	James Faghmous	NY	Icahn School of Medicine at Mount Sinai	Standard Grant	James French	02/28/2017	$190,989.00		james.faghmous@mssm.edu	1 GUSTAVE L LEVY PL	New York	NY	100296504	2128248300	CSE	7364	7364, 8228	$0.00
2015	1464297	CRII: III: Spatio-Temporal Data Mining to Learn From Unlabeled Climate Data	IIS	INFO INTEGRATION & INFORMATICS	03/01/2015	06/05/2015	James Faghmous	MN	University of Minnesota-Twin Cities	Standard Grant	James French	09/30/2015	$190,989.00		james.faghmous@mssm.edu	200 OAK ST SE	Minneapolis	MN	554552070	6126245599	CSE	7364	7364, 8228, 9251	$0.00
2015	1526763	CIF: Small: Collaborative Research: Ordinal Data Compression	CCF	COMM & INFORMATION FOUNDATIONS	09/01/2015	08/11/2015	Arya Mazumdar	MN	University of Minnesota-Twin Cities	Standard Grant	Phillip Regalia	08/31/2018	$249,973.00		arya@cs.umass.edu	200 OAK ST SE	Minneapolis	MN	554552070	6126245599	CSE	7797	7923, 7935	$0.00
2015	1526962	CIF: Small: Collaborative Research:Synchronization and Deduplication of Distributed Coded Data: Fundamental Limits and Algorithms	CCF	COMM & INFORMATION FOUNDATIONS	07/01/2015	06/29/2015	Salim El Rouayheb	IL	Illinois Institute of Technology	Standard Grant	Phillip Regalia	06/30/2018	$200,000.00		salim@iit.edu	10 West 35th Street	Chicago	IL	606163717	3125673035	CSE	7797	7923, 7935	$0.00
2015	1513414	New Tools for Large-Scale Sparse Inference	DMS	STATISTICS	09/01/2015	08/25/2015	Jiashun Jin	PA	Carnegie-Mellon University	Continuing grant	Gabor J. Szekely	08/31/2018	$67,336.00		jiashun@stat.cmu.edu	5000 Forbes Avenue	PITTSBURGH	PA	152133815	4122689527	MPS	1269		$0.00
2015	1541364	CC*DNI Networking Infrastructure: Washington University Research Network (WURN)	ACI	Campus Cyberinfrastrc (CC-NIE)	10/01/2015	10/07/2015	Roch Guerin	MO	Washington University	Standard Grant	Kevin L. Thompson	09/30/2017	$475,590.00	Rohit Pappu, Fred Prior	guerin@wustl.edu	CAMPUS BOX 1054	SAINT LOUIS	MO	631304899	3147474134	CSE	8080	9150	$0.00
2015	1513566	Nonlinear Dimension Reduction Methods	DMS	STATISTICS	08/01/2015	07/13/2015	Yoonkyung Lee	OH	Ohio State University	Standard Grant	Gabor J. Szekely	07/31/2018	$150,000.00		yklee@stat.osu.edu	Office of Sponsored Programs	Columbus	OH	432101016	6146888735	MPS	1269		$0.00
2015	1457413	Workshop Series to Gauge Community Requirements for Public Access to Data from NSF-Funded Research	PHY	OFFICE OF MULTIDISCIPLINARY AC, NSF Public Access Initiative	02/01/2015	01/29/2015	Michael Hildreth	IN	University of Notre Dame	Standard Grant	Bogdan Mihaila	01/31/2016	$114,111.00	Timothy Beers, Ani Aprahamian, Steven Buechler, Jaroslaw Nabrzyski	hildreth.2@nd.edu	940 Grace Hall	NOTRE DAME	IN	465565708	5746317432	MPS	1253, 7414	7244, 7483	$0.00
2015	1535086	SI2-SSE: Human- and Machine-Intelligent Software Elements for Cost-Effective Scientific Data Digitization	ACI	ADVANCES IN BIO INFORMATICS, Software Institutes	08/01/2015	09/17/2015	Andrea Matsunaga	FL	University of Florida	Standard Grant	Daniel Katz	07/31/2018	$488,048.00	Mauricio Tsugawa	ammatsun@ufl.edu	1 UNIVERSITY OF FLORIDA	GAINESVILLE	FL	326112002	3523923516	CSE	1165, 8004	7433, 8005	$0.00
2015	1557761	QuBBD: Classification and clustering of medical time series data: the example of syncope	DMS		09/15/2015	09/11/2015	Pierre Gremaud	NC	North Carolina State University	Standard Grant	Nandini Kannan	08/31/2016	$92,000.00	Mette Olufsen	gremaud@math.ncsu.edu	CAMPUS BOX 7514	RALEIGH	NC	276957514	9195152444	MPS	O470		$0.00
2015	1557466	QuBBD: Estimating drug-drug and drug-disease interactions for nursing homes residents	DMS		09/15/2015	09/11/2015	Roee Gutman	RI	Brown University	Standard Grant	Nandini Kannan	08/31/2016	$99,998.00		Roee_Gutman@brown.edu	BOX 1929	Providence	RI	029121929	4018632777	MPS	O470	9150	$0.00
2015	1540016	Planning Grant: I/UCRC for Center for Dynamic Data Analytics Site at the University of Virginia	IIP	INDUSTRY/UNIV COOP RES CENTERS	09/15/2015	09/09/2015	Peter Beling	VA	University of Virginia Main Campus	Standard Grant	Thyagarajan Nandagopal	08/31/2016	$14,740.00	Abhi Shelat, William Scherer	pb3a@virginia.edu	P.O. BOX 400195	CHARLOTTESVILLE	VA	229044195	4349244270	ENG	5761	5761, 8039	$0.00
2015	1547360	CICI: Data Provenance: Provenance-Based Trust Management for Collaborative Data Curation	ACI	Cyber Secur - Cyberinfrastruc	09/01/2015	09/08/2015	Zachary Ives	PA	University of Pennsylvania	Standard Grant	Anita Nikolich	08/31/2018	$500,000.00	Val Tannen, Susan Davidson, Sampath Kannan	zives@cis.upenn.edu	Research Services	Philadelphia	PA	191046205	2158987293	CSE	8027	7434, 8089	$0.00
2015	1547731	Building Interdisciplinary Capacity for Understanding and Supporting Computer Supported Collaborative Learning	DGE	PROGRAM EVALUATION	09/01/2015	09/01/2015	Cindy Hmelo-Silver	IN	Indiana University	Standard Grant	John Cherniavsky	08/31/2017	$110,122.00		chmelosi@indiana.edu	509 E 3RD ST	Bloomington	IN	474013654	8128550516	EHR	7261	010Z, 7916, 8244	$0.00
2015	1532271	MRI: Acquisition of an Integrated Data-Assisted Research and Training Scalable Storage System (IDARTs3) at Washington State University	CNS	MAJOR RESEARCH INSTRUMENTATION	09/01/2015	08/26/2015	Christian Mailhiot	WA	Washington State University	Standard Grant	Rita V. Rodriguez	08/31/2017	$360,000.00	Stephanie Hampton, Stephen Ficklin, Omar Cornejo, Brian Lamb	christian.mailhiot@wsu.edu	NEILL HALL, ROOM 423	PULLMAN	WA	991643140	5093359661	CSE	1189	1189, 9150	$0.00
2015	1534780	SBIR Phase II: A Student Centered Adaptive Learning Engine	IIP	SMALL BUSINESS PHASE II	09/01/2015	08/21/2015	Mary Blink	KY	TutorGen, Inc.	Standard Grant	Glenn H. Larsen	08/31/2017	$750,000.00		mjblink@tutorgen.com	1037 S Fort Thomas Ave	Fort Thomas	KY	410752281	5133781668	ENG	5373	1654, 5373, 8031, 8032, 8039, 9150	$0.00
2015	1545362	NRT-DESE: UrbComp: Data Science for Modeling, Understanding, and Advancing Urban Populations	DGE	NSF Research Traineeship (NRT)	09/01/2015	08/13/2015	Naren Ramakrishnan	VA	Virginia Polytechnic Institute and State University	Standard Grant	Richard Tankersley	08/31/2020	$2,999,328.00	Leanna House, Mark Embree, Layne Watson, Achla Marathe	naren@cs.vt.edu	Sponsored Programs 0170	BLACKSBURG	VA	240610001	5402315281	EHR	1997	7433	$0.00
2015	1527636	CIF: Small: Collaborative Research: Ordinal Data Compression	CCF	COMM & INFORMATION FOUNDATIONS	09/01/2015	08/11/2015	Olgica Milenkovic	IL	University of Illinois at Urbana-Champaign	Standard Grant	Phillip Regalia	08/31/2018	$250,000.00		milenkov@uiuc.edu	SUITE A	CHAMPAIGN	IL	618207473	2173332187	CSE	7797	7923, 7935	$0.00
2015	1513409	Nonlinear dynamic factor models and dynamic factor driven functional time series models	DMS	STATISTICS	07/01/2015	07/06/2015	Rong Chen	NJ	Rutgers University New Brunswick	Continuing grant	Nandini Kannan	06/30/2018	$74,752.00		rongchen@stat.rutgers.edu	3 RUTGERS PLAZA	NEW BRUNSWICK	NJ	089018559	8489320150	MPS	1269		$0.00
2015	1534836	SI2-SSE: TestRig 2.0	ACI	SPECIAL PROJECTS - CCF, Software Institutes, Campus Cyberinfrastrc (CC-NIE)	09/01/2015	06/29/2015	Christopher Rapier	PA	Carnegie-Mellon University	Standard Grant	Daniel Katz	02/28/2017	$287,308.00		rapier@psc.edu	5000 Forbes Avenue	PITTSBURGH	PA	152133815	4122689527	CSE	2878, 8004, 8080	7433, 8005	$0.00
2015	1527130	CIF: Small: Collaborative Research:Synchronization and Deduplication of Distributed Coded Data: Fundamental Limits and Algorithms	CCF	COMM & INFORMATION FOUNDATIONS	07/01/2015	06/29/2015	Lara Dolecek	CA	University of California-Los Angeles	Standard Grant	Phillip Regalia	06/30/2018	$150,000.00		dolecek@ee.ucla.edu	11000 Kinross Avenue, Suite 211	LOS ANGELES	CA	900952000	3107940102	CSE	7797	7923, 7935	$0.00
2015	1526875	CIF: Small: Collaborative Research:Synchronization and Deduplication of Distributed Coded Data: Fundamental Limits and Algorithms	CCF	COMM & INFORMATION FOUNDATIONS	07/01/2015	06/29/2015	Olgica Milenkovic	IL	University of Illinois at Urbana-Champaign	Standard Grant	Phillip Regalia	06/30/2018	$150,000.00		milenkov@uiuc.edu	SUITE A	CHAMPAIGN	IL	618207473	2173332187	CSE	7797	7923, 7935	$0.00
2015	1453430	CAREER: Enabling Distributed and In-Situ Analysis for Multidimensional Structured Data	ACI	CAREER: FACULTY EARLY CAR DEV, EXP PROG TO STIM COMP RES	07/01/2015	03/03/2015	Trilce Estrada-Piedra	NM	University of New Mexico	Standard Grant	Amy Walton	06/30/2020	$412,969.00		estrada@cs.unm.edu	1700 Lomas Blvd. NE, Suite 2200	ALBUQUERQUE	NM	871310001	5052774186	CSE	1045, 9150	1045, 9150	$0.00
2015	1464310	CRII:AF: Scaling up Dynamic Programming for Certain Optimization Problems	CCF	ALGORITHMIC FOUNDATIONS	02/01/2015	01/23/2015	Barna Saha	MA	University of Massachusetts Amherst	Standard Grant	Tracy J. Kimbrel	01/31/2017	$174,937.00		barna@cs.umass.edu	Research Administration Building	AMHERST	MA	010039242	4135450698	CSE	7796	7926, 8552	$0.00
2015	1546393	BIGDATA: Collaborative Research: F: Study of a Cyber-Enabled Social Computing Framework for Improving Practice in Online Computing Communities	IIS		01/01/2016	09/03/2015	Carolyn Rose	PA	Carnegie-Mellon University	Standard Grant	Helen Martin	12/31/2019	$1,598,501.00	James Herbsleb	cprose@cs.cmu.edu	5000 Forbes Avenue	PITTSBURGH	PA	152133815	4122689527	CSE	005y	7433, 8083	$0.00
2015	1546271	BIGDATA: Collaborative Research: F: Study of a Cyber-Enabled Social Computing Framework for Improving Practice in Online Computing Communities	IIS		01/01/2016	09/03/2015	George Siemens	TX	University of Texas at Arlington	Standard Grant	Helen Martin	12/31/2019	$400,000.00		gsiemens@gmail.com	1 UNIVERSITY OF TEXAS AT	Arlington	TX	760190145	8172722105	CSE	005y	7433, 8083	$0.00
2015	1521153	STTR Phase I: Automation and Optimization of Aquaponics for Urban Food Production	IIP	STTR PHASE I	07/01/2015	11/12/2015	Thomas Kakovitch	MD	Clearton, LLC	Standard Grant	Ruth M. Shuman	06/30/2016	$224,955.00	Sabine O'Hara	tkakovitch@yahoo.com	199 E. Montgomery Ave.	Rockville	MD	208502361	2404012473	ENG	1505	1505, 8038	$0.00
2015	1550574	Salzburg Learning Symposium, Untapped Talent: Can Better Testing and Data Accelerate Creativity in Learning and Societies? (December 12 -19, 2015)	SMA	Science of Learning Activities	12/01/2015	08/05/2015	Susan Levine	IL	University of Chicago	Standard Grant	Soo-Siang Lim	05/31/2016	$50,000.00	Nora Newcombe	s-levine@uchicago.edu	5801 South Ellis Avenue	Chicago	IL	606375418	7737028669	SBE	7704		$0.00
2015	1557572	QuBBD: Collaborative Research: Personalized Predictive Neuromarkers for Stress-Related Health Risks	DMS		09/15/2015	09/10/2015	Aarti Singh	PA	Carnegie-Mellon University	Standard Grant	Nandini Kannan	08/31/2016	$91,165.00	Timothy Verstynen	aartisingh@cmu.edu	5000 Forbes Avenue	PITTSBURGH	PA	152133815	4122689527	MPS	O470		$0.00
2015	1557482	QuBBD: Collaborative Research: Personalized Predictive Neuromarkers for Stress-Related Health Risks	DMS		09/15/2015	09/10/2015	Peter Gianaros	PA	University of Pittsburgh	Standard Grant	Nandini Kannan	08/31/2016	$8,835.00		gianaros@pitt.edu	University Club	Pittsburgh	PA	152132303	4126247400	MPS	O470		$0.00
2015	1535677	WORKSHOP: Think Tank (Doctoral Consortium) at the International Conference on Auditory Display (ICAD) 2015	IIS	Cyber-Human Systems (CHS)	05/01/2015	04/30/2015	Bruce Walker	GA	Georgia Tech Research Corporation	Standard Grant	Ephraim P. Glinert	04/30/2016	$23,655.00		bruce.walker@psych.gatech.edu	Office of Sponsored Programs	Atlanta	GA	303320420	4048944819	CSE	7367	7367, 7556	$0.00
2015	1537414	Gradient Sliding Schemes for Large-scale Optimization and Data Analysis	CMMI	Service, Manufacturing, and Op	10/01/2015	07/26/2015	Guanghui Lan	FL	University of Florida	Standard Grant	Donald Hearn	09/30/2018	$266,731.00		glan@ise.ufl.edu	1 UNIVERSITY OF FLORIDA	GAINESVILLE	FL	326112002	3523923516	ENG	006Y	072E, 073E, 077E	$0.00
2015	1527510	CSR: Small: Concurrent Accelerated Data Integration	CNS	COMPUTER SYSTEMS	10/01/2015	08/20/2015	Roger Chamberlain	MO	Washington University	Standard Grant	M. Mimi McClure	09/30/2018	$502,175.00	Ron Cytron	roger@wustl.edu	CAMPUS BOX 1054	SAINT LOUIS	MO	631304899	3147474134	CSE	7354	7923, 9150, 9178, 9251	$0.00
2015	1537060	GOALI: Computer Simulation Analytics	CMMI	Service, Manufacturing, and Op, GRANT OPP FOR ACAD LIA W/INDUS	09/01/2015	08/30/2015	Barry Nelson	IL	Northwestern University	Standard Grant	Donald Hearn	08/31/2018	$330,000.00	Emily Lada	nelsonb@northwestern.edu	1801 Maple Ave.	Evanston	IL	602013149	8474913003	ENG	006Y, 1504	072E, 073E, 077E, 1504	$0.00
2015	1557605	QuBBD: Mathematical models for a molecular genetic understanding of population variation in risk of cardiovascular disease	DMS	INFRASTRUCTURE PROGRAM,	09/15/2015	09/11/2015	Stephen Ramsey	OR	Oregon State University	Standard Grant	Nandini Kannan	08/31/2016	$99,579.00	Harold Bae	stephen.ramsey@oregonstate.edu	OREGON STATE UNIVERSITY	Corvallis	OR	973318507	5417374933	MPS	1260, O470	8083	$0.00
2015	1564647	CSR: Small: XooMR: Cross-Layer and Cross-Phase Cooperation for Fair and Efficient MapReduce	CNS	COMPUTER SYSTEMS	08/16/2015	09/22/2015	Weikuan Yu	FL	Florida State University	Standard Grant	M. Mimi McClure	09/30/2016	$394,071.00		yuw@cs.fsu.edu	874 Traditions Way, 3rd Floor	TALLAHASSEE	FL	323064166	8506445260	CSE	7354	7923, 9150, 9178, 9251	$0.00
2015	1557716	QuBBD: Collaborative Research: Towards Automated Quantitative Prostate Cancer Diagnosis	DMS		09/15/2015	09/10/2015	Brittany Fasy	MT	Montana State University	Standard Grant	Nandini Kannan	08/31/2016	$46,639.00		brittany@cs.montana.edu	309 MONTANA HALL	BOZEMAN	MT	597172470	4069942381	MPS	O402	9150	$0.00
2015	1557750	QuBBD: Collaborative Research: Towards Automated Quantitative Prostate Cancer Diagnosis	DMS		09/15/2015	09/10/2015	Carola Wenk	LA	Tulane University	Standard Grant	Nandini Kannan	08/31/2016	$52,931.00	Jonathon Brown	cwenk@tulane.edu	6823 ST CHARLES AVENUE	NEW ORLEANS	LA	701185698	5048654000	MPS	O402	9150	$0.00
2015	1523768	CIF: Small: Statistical Inference via Convex Optimization	CCF	COMM & INFORMATION FOUNDATIONS	08/01/2015	07/30/2015	Arkadi Nemirovski	GA	Georgia Tech Research Corporation	Standard Grant	John Cozzens	07/31/2018	$460,111.00	Vladimir Koltchinskii	nemirovs@isye.gatech.edu	Office of Sponsored Programs	Atlanta	GA	303320420	4048944819	CSE	7797	7797, 7936, 7923	$0.00
2015	1543744	Travel Awards for 2015 IEEE International Conference on Bioinformatics and Biomedicine (BIBM-2015)	IIS	INFO INTEGRATION & INFORMATICS	08/01/2015	05/28/2015	Amarda Shehu	VA	George Mason University	Standard Grant	Sylvia J. Spengler	07/31/2016	$21,761.00		ashehu@gmu.edu	4400 UNIVERSITY DR	FAIRFAX	VA	220304422	7039932295	CSE	7364	7364, 7556	$0.00
2015	1550230	NSF:EAGER: 2D Layered Heterostructure based Tunnel Field-Effect Transistors (TFETs) and Circuits	ECCS	ELECT, PHOTONICS, & MAG DEVICE	09/01/2015	08/31/2015	Kaustav Banerjee	CA	University of California-Santa Barbara	Standard Grant	Dimitris Pavlidis	08/31/2017	$170,000.00		kaustav@ece.ucsb.edu	Office of Research	SANTA BARBARA	CA	931062050	8058934188	ENG	1517	100E, 7916	$0.00
2015	1541462	CC*DNI Networking Infrastructure - University of Alabama SciNet	ACI	Campus Cyberinfrastrc (CC-NIE)	09/01/2015	08/25/2015	Andrew Ernest	AL	University of Alabama Tuscaloosa	Standard Grant	Kevin L. Thompson	08/31/2017	$464,770.00	Fei Hu, Xiaoyan Hong, Scott Montgomery	ANErnest@eng.ua.edu	801 University Blvd.	Tuscaloosa	AL	354870005	2053485152	CSE	8080	9150	$0.00
2015	1510741	RI: Medium: Machine Learning for Agricultural and Medical Entomology	IIS	ROBUST INTELLIGENCE	10/01/2015	07/29/2015	Eamonn Keogh	CA	University of California-Riverside	Standard Grant	Todd Leen	09/30/2019	$1,100,000.00	Anupama Dahanukar, Christian Shelton	eamonn@cs.ucr.edu	Office of Research	RIVERSIDE	CA	925211000	9518275535	CSE	7495	7495, 7924	$0.00
2015	1527388	CIF: Small: Learning Signal Representations for Multiple Inference Tasks	CCF	COMM & INFORMATION FOUNDATIONS	08/01/2015	07/27/2015	Maxim Raginsky	IL	University of Illinois at Urbana-Champaign	Standard Grant	John Cozzens	07/31/2018	$500,000.00	Pierre Moulin	maxim@illinois.edu	SUITE A	CHAMPAIGN	IL	618207473	2173332187	CSE	7797	7923, 7936	$0.00
2015	1457230	Mechanism of Dioecy Determination in Diospyros	IOS	PLANT FUNGAL & MICROB DEV MECH	08/01/2015	07/20/2015	Isabelle Henry	CA	University of California-Davis	Continuing grant	Ben Holt	07/31/2018	$336,290.00	Luca Comai	imhenry@ucdavis.edu	OR/Sponsored Programs	Davis	CA	956186134	5307547700	BIO	1118	1228, 9251	$0.00
2015	1456573	Scholars Awards: The evoText Project	SES	SCIENCE, TECH & SOCIETY	08/01/2015	02/26/2015	Grant Ramsey	IN	University of Notre Dame	Standard Grant	Frederick M Kronz	07/31/2016	$188,043.00	Charles Pence	grant.ramsey@nd.edu	940 Grace Hall	NOTRE DAME	IN	465565708	5746317432	SBE	7603	1353	$0.00
2015	1463988	CRII: III: Scaling up Distance Metric Learning for Large-scale Ultrahigh-dimensional Data	IIS	INFO INTEGRATION & INFORMATICS	03/01/2015	03/03/2015	Tianbao Yang	IA	University of Iowa	Standard Grant	Christopher Clifton	02/28/2017	$174,576.00		tianbao-yang@uiowa.edu	2 GILMORE HALL	IOWA CITY	IA	522421320	3193352123	CSE	7364	7364, 8228, 9150	$0.00
2015	1513483	Confidence Distribution (CD) and Efficient Approaches for Combining Inferences from Massive Complex Data	DMS	STATISTICS	07/01/2015	06/18/2015	Minge Xie	NJ	Rutgers University New Brunswick	Standard Grant	Gabor J. Szekely	06/30/2018	$442,227.00	Regina Liu	mxie@stat.rutgers.edu	3 RUTGERS PLAZA	NEW BRUNSWICK	NJ	089018559	8489320150	MPS	1269		$0.00
2015	1561041	EAGER: Tadoop: A Dual-Purpose Framework Taming the Bipolarity of Storage and Communication for High-Performance Computing and Data Analytics	ACI	DATANET	08/16/2015	09/21/2015	Weikuan Yu	FL	Florida State University	Standard Grant	Robert Chadduck	07/31/2016	$204,767.00		yuw@cs.fsu.edu	874 Traditions Way, 3rd Floor	TALLAHASSEE	FL	323064166	8506445260	CSE	7726	7433, 7916, 9150	$0.00
2015	1527076	CSR: Small:Taming Small Data Writes to Block Storage Devices for Higher I/O Efficiency	CNS	COMPUTER SYSTEMS	10/01/2015	09/14/2015	Song Jiang	MI	Wayne State University	Standard Grant	M. Mimi McClure	09/30/2018	$499,959.00		sjiang@wayne.edu	5057 Woodward	Detroit	MI	482023622	3135772424	CSE	7354	7923	$0.00
2015	1543214	PFI: AIR-TT: Developing a Prototype for the Next Generation of Petroleum Data Processing and Analytics Platform	IIP	Accelerating Innovation Rsrch	09/15/2015	09/04/2015	Lei Huang	TX	Prairie View A & M University	Standard Grant	Barbara H. Kenny	02/28/2017	$200,000.00		lhuang@pvamu.edu	P O Box 667	Prairie View	TX	774460667	9362611689	ENG	8019	8019	$0.00
2015	1464335	CRII: NeTS: A Coordinate System based Network for Data Plane Scalability and High Throughput	CNS	RES IN NETWORKING TECH & SYS	09/01/2015	05/13/2015	Chen Qian	KY	University of Kentucky Research Foundation	Continuing grant	Darleen L. Fisher	08/31/2017	$86,177.00		qian@cs.uky.edu	109 Kinkead Hall	Lexington	KY	405260001	8592579420	CSE	7363	8228, 9150	$0.00
2015	1542332	Statistical Inference for Functional Data in Time Series and Survey Sampling: Theory and Methods	DMS	STATISTICS	07/01/2014	04/16/2015	Lily Wang	IA	Iowa State University	Standard Grant	Gabor J. Szekely	07/31/2016	$99,999.00		lilywang@iastate.edu	1138 Pearson	AMES	IA	500112207	5152945225	MPS	1269		$0.00
2015	1508613	RAPID: Near Real-Time Quantifiable Social Media Data for Improved Modeling, Tracking and Mitigating the Spread of the Ebola Virus	CNS	INDUSTRY/UNIV COOP RES CENTERS, INFORMATION TECHNOLOGY RESEARC	04/01/2015	03/24/2015	Milton Halem	MD	University of Maryland Baltimore County	Standard Grant	Rita V. Rodriguez	03/31/2016	$99,969.00	Oleg Aulov, Aryya Gangopadhyay, Yelena Yesha	halem@umbc.edu	1000 Hilltop Circle	Baltimore	MD	212500002	4104553140	CSE	5761, 1640	001Z, 1640, 5761, 7914	$0.00
2015	1533983	PFI:BIC Human-Centered Smart-Integration of Mobile Imaging and Sensing Tools with Machine Learning for Ubiquitous Quantification of Waterborne and Airborne Nanoparticles	IIP	PARTNRSHIPS FOR INNOVATION-PFI, BIOPHOTONICS, IMAGING &SENSING	10/01/2015	08/06/2015	Aydogan Ozcan	CA	University of California-Los Angeles	Standard Grant	Alexandra Medina-Borja	09/30/2018	$1,000,000.00	Mihaela van der Schaar	ozcan@ee.ucla.edu	11000 Kinross Avenue, Suite 211	LOS ANGELES	CA	900952000	3107940102	ENG	1662, 7236	005E, 1662	$0.00
2015	1514056	CIF: Collaborative Research: Parallel Online Algorithms for Large-Scale MRI	CCF	COMM & INFORMATION FOUNDATIONS	09/01/2015	09/03/2015	Georgios Giannakis	MN	University of Minnesota-Twin Cities	Standard Grant	John Cozzens	08/31/2016	$164,889.00	Konstantinos Slavakis	georgios@umn.edu	200 OAK ST SE	Minneapolis	MN	554552070	6126245599	CSE	7797	7924, 7936	$0.00
2015	1514403	CIF: Collaborative Research: Parallel Online Algorithms for Large-Scale MRI	CCF	COMM & INFORMATION FOUNDATIONS	09/01/2015	09/03/2015	Gesualdo Scutari	NY	SUNY at Buffalo	Standard Grant	John Cozzens	08/31/2016	$121,438.00	Leslie Ying	gscutari@purdue.edu	402 Crofts Hall	Buffalo	NY	142607016	7166452634	CSE	7797	7924, 7936	$0.00
2015	1518732	SHF:Large:Collaborative Research: Inferring Software Specifications from Open Source Repositories by Leveraging Data and Collective Community Expertise	CCF	SOFTWARE & HARDWARE FOUNDATION	07/01/2015	06/17/2015	Vasant Honavar	PA	Pennsylvania State Univ University Park	Standard Grant	Sol J. Greenspan	06/30/2018	$319,511.00		vhonavar@ist.psu.edu	110 Technology Center Building	UNIVERSITY PARK	PA	168027000	8148651372	CSE	7798	7925, 7944	$0.00
2015	1518897	SHF: Large:Collaborative Research: Inferring Software Specifications from Open Source Repositories by Leveraging Data and Collective Community Expertise	CCF	SOFTWARE & HARDWARE FOUNDATION	07/01/2015	06/17/2015	Hridesh Rajan	IA	Iowa State University	Standard Grant	Sol J. Greenspan	06/30/2018	$750,125.00	Tien Nguyen	hridesh@iastate.edu	1138 Pearson	AMES	IA	500112207	5152945225	CSE	7798	7925, 7944, 9150	$0.00
2015	1518776	SHF:Large:Collaborative Research: Inferring Software Specifications from Open Source Repositories by Leveraging Data and Collective Community Expertise	CCF	SOFTWARE & HARDWARE FOUNDATION	07/01/2015	06/17/2015	Robert Dyer	OH	Bowling Green State University	Standard Grant	Sol J. Greenspan	06/30/2018	$214,843.00		rdyer@bgsu.edu	106 University Hall	Bowling Green	OH	434030230	4193722481	CSE	7798	7925, 7944	$0.00
2015	1518789	SHF:Large:Collaborative Research: Inferring Software Specifications from Open Source Repositories by Leveraging Data and Collective Community Expertise	CCF	SOFTWARE & HARDWARE FOUNDATION	07/01/2015	06/17/2015	Gary Leavens	FL	University of Central Florida	Standard Grant	Sol J. Greenspan	06/30/2018	$320,000.00		leavens@eecs.ucf.edu	4000 CNTRL FLORIDA BLVD	ORLANDO	FL	328168005	4078821120	CSE	7798	7925, 7944	$0.00
2015	1551843	EAGER: Towards a Computational Infrastructure for Analysis of Sensitive Data	CNS	COMPUTER SYSTEMS	09/01/2015	08/28/2015	Vasant Honavar	PA	Pennsylvania State Univ University Park	Standard Grant	M. Mimi McClure	08/31/2017	$231,578.00	John Yen, Yasser El-Manzalawy	vhonavar@ist.psu.edu	110 Technology Center Building	UNIVERSITY PARK	PA	168027000	8148651372	CSE	7354	7916	$0.00
2015	1513972	III: Medium: Collaborative Research: DataHub - A Collaborative Dataset Management Platform for Data Science	IIS	INFO INTEGRATION & INFORMATICS	09/01/2015	08/19/2015	Amol Deshpande	MD	University of Maryland College Park	Continuing grant	Frank Olken	08/31/2018	$92,688.00		amol@cs.umd.edu	3112 LEE BLDG 7809 Regents Drive	COLLEGE PARK	MD	207425141	3014056269	CSE	7364	7364, 7924	$0.00
2015	1464644	Collaborative Research: Planning Grant: I/UCRC for Assured and SCAlable Data Engineering (CASCADE)	IIP	INDUSTRY/UNIV COOP RES CENTERS	04/15/2015	04/17/2015	Louiqa Raschid	MD	University of Maryland College Park	Standard Grant	Thyagarajan Nandagopal	03/31/2016	$11,426.00		louiqa@umiacs.umd.edu	3112 LEE BLDG 7809 Regents Drive	COLLEGE PARK	MD	207425141	3014056269	ENG	5761	5761	$0.00
2015	1541394	CC*DNI Campus Design: Enhanced Data Delivery at Fort Hays State University	ACI	Campus Cyberinfrastrc (CC-NIE)	01/01/2016	12/23/2015	David Schmidt	KS	Fort Hays State University	Standard Grant	Kevin L. Thompson	12/31/2017	$350,000.00		dschmidt@fhsu.edu	600 Park Street	Hays	KS	676014009	7856284000	CSE	8080	9150	$0.00
2015	1452977	CAREER: Analyzing Interactions in Visual Analytics for User and Data Modeling	IIS	Cyber-Human Systems (CHS)	05/01/2015	06/19/2015	Remco Chang	MA	Tufts University	Continuing grant	Ephraim P. Glinert	04/30/2020	$109,257.00		remco@cs.tufts.edu	20 Professors Row	Medford	MA	021555807	6176273417	CSE	7367	1045, 7367, 7453, 9251	$0.00
2015	1547164	CICI: Data Provenance: Collaborative Research: Provenance Assurance Using Currency Primitives	ACI	Cyber Secur - Cyberinfrastruc	01/01/2016	09/01/2015	Richard Brooks	SC	Clemson University	Standard Grant	Anita Nikolich	12/31/2018	$249,915.00		rrb@clemson.edu	300 BRACKETT HALL	CLEMSON	SC	296340001	8646562424	CSE	8027	7434, 9150	$0.00
2015	1520817	Natural Hazards Engineering Research Infrastructure: Cyberinfrastructure	CMMI	Natural Hazards Engineering Re	07/01/2015	07/13/2015	Ellen Rathje	TX	University of Texas at Austin	Cooperative Agreement	Joy Pauschke	06/30/2020	$8,000,000.00	Jean-Paul Pinelli, Daniel Stanzione, Jamie Padgett, Clinton Dawson	e.rathje@mail.utexas.edu	101 E. 27th Street, Suite 5.300	Austin	TX	787121532	5124716424	ENG	013Y	036E, 040E, 041E, 043E, 1057, 1576, 7231, 9102, CVIS	$0.00
2015	1542123	Conference proposal: From Industrial Statistics to Data Science	DMS	STATISTICS	07/01/2015	06/23/2015	Elizaveta Levina	MI	University of Michigan Ann Arbor	Standard Grant	Gabor J. Szekely	06/30/2016	$15,000.00		elevina@umich.edu	3003 South State St. Room 1062	Ann Arbor	MI	481091274	7347636438	MPS	1269	7556	$0.00
2015	1513492	Collaborative Research: Principled Science-Driven Methods for Massive, Intricate, and Multifaceted Data in Astronomy and Astrophysics	DMS	STATISTICS	07/01/2015	06/23/2015	Xiao-Li Meng	MA	Harvard University	Continuing grant	Gabor J. Szekely	06/30/2018	$33,057.00		meng@stat.harvard.edu	1033 MASSACHUSETTS AVE	Cambridge	MA	021385366	6174955501	MPS	1269		$0.00
2015	1536079	Utilizing Memory Parallelism for High Performance Data Processing	CCF	SOFTWARE & HARDWARE FOUNDATION	08/01/2015	08/04/2015	Xian-He Sun	IL	Illinois Institute of Technology	Standard Grant	Tao Li	07/31/2017	$175,000.00		sun@iit.edu	10 West 35th Street	Chicago	IL	606163717	3125673035	CSE	7798	7916, 7941	$0.00
2015	1513621	Statistical Learning for High-Dimensional Relational Data	DMS	STATISTICS	08/01/2015	06/29/2015	Vincent Vu	OH	Ohio State University	Standard Grant	Gabor J. Szekely	07/31/2018	$279,965.00		vqv@stat.osu.edu	Office of Sponsored Programs	Columbus	OH	432101016	6146888735	MPS	1269		$0.00
2015	1513484	Collaborative Research: Principled Science-Driven Methods for Massive, Intricate, and Multifaceted Data in Astronomy and Astrophysics	DMS	STATISTICS	07/01/2015	06/23/2015	Thomas Chun Man Lee	CA	University of California-Davis	Continuing grant	Gabor J. Szekely	06/30/2018	$13,515.00		tcmlee@ucdavis.edu	OR/Sponsored Programs	Davis	CA	956186134	5307547700	MPS	1269		$0.00
2015	1513546	Collaborative Research: Principled Science-Driven Methods for Massive, Intricate, and Multifaceted Data in Astronomy and Astrophysics	DMS	STATISTICS	07/01/2015	06/23/2015	Nathan Stein	PA	University of Pennsylvania	Continuing grant	Gabor J. Szekely	06/30/2018	$24,293.00		natstein@wharton.upenn.edu	Research Services	Philadelphia	PA	191046205	2158987293	MPS	1269		$0.00
2015	1514435	TWC: Medium: Detection and Prevention of Data Timing Channels	CNS	Secure &Trustworthy Cyberspace	07/01/2015	05/15/2015	Ranjit Jhala	CA	University of California-San Diego	Standard Grant	Nina Amla	06/30/2019	$1,200,000.00	Hovav Shacham, Sorin Lerner	jhala@cs.ucsd.edu	Office of Contract & Grant Admin	La Jolla	CA	920930934	8585344896	CSE	8060	7434, 7924	$0.00
2015	1512975	Functional Data Analysis: From Univariate to High-Dimensional Functional Data	DMS	STATISTICS	09/15/2015	09/11/2015	Jane-Ling Wang	CA	University of California-Davis	Continuing grant	Nandini Kannan	08/31/2018	$56,224.00		janelwang@ucdavis.edu	OR/Sponsored Programs	Davis	CA	956186134	5307547700	MPS	1269		$0.00
2015	1541286	CC*DNI Networking Infrastructure: Campus Network Enhancement to Support Data Intensive Research at the University of Alabama in Huntsville	ACI	Campus Cyberinfrastrc (CC-NIE)	10/01/2015	09/08/2015	Melody Childs	AL	University of Alabama in Huntsville	Standard Grant	Kevin L. Thompson	09/30/2017	$499,115.00	Rayford Vaughn	mc0041@uah.edu	301 Sparkman Drive	Huntsville	AL	358051911	2568246120	CSE	8080	9150	$0.00
2015	1547245	CICI: Data Provenance: Collaborative Research: Provenance Assurance Using Currency Primitives	ACI	Cyber Secur - Cyberinfrastruc	01/01/2016	09/01/2015	Anthony Skjellum	AL	Auburn University	Standard Grant	Anita Nikolich	12/31/2018	$248,755.00		skjellum@auburn.edu	310 Samford Hall	Auburn University	AL	368490001	3348444438	CSE	8027	7434, 9150	$0.00
2015	1464579	Collaborative Research: Planning Grant: I/UCRC for Assured and SCAlable Data Engineering (CASCADE)	IIP	INDUSTRY/UNIV COOP RES CENTERS	04/15/2015	04/15/2015	K. Selcuk Candan	AZ	Arizona State University	Standard Grant	Thyagarajan Nandagopal	03/31/2016	$15,625.00	Gail-Joon Ahn, Hasan Davulcu	candan@asu.edu	ORSPA	TEMPE	AZ	852816011	4809655479	ENG	5761	5761	$0.00
2015	1524382	III: Small: Collaborative Research: Curation And Integration Of Inconsistent And Incomplete Temporal Data	IIS	INFO INTEGRATION & INFORMATICS	09/01/2015	08/21/2015	Wang-Chiew Tan	CA	University of California-Santa Cruz	Standard Grant	James French	08/31/2018	$250,000.00		tan@cs.ucsc.edu	1156 High Street	Santa Cruz	CA	950641077	8314595278	CSE	7364	7364, 7923	$0.00
2015	1524469	III: Small: Collaborative Research: Curation And Integration Of Inconsistent And Incomplete Temporal Data	IIS	INFO INTEGRATION & INFORMATICS	09/01/2015	08/21/2015	Jan Chomicki	NY	SUNY at Buffalo	Standard Grant	James French	08/31/2018	$250,000.00		chomicki@buffalo.edu	402 Crofts Hall	Buffalo	NY	142607016	7166452634	CSE	7364	7364, 7923	$0.00
2015	1513443	III: Medium: Collaborative Research: DataHub - A Collaborative Dataset Management Platform for Data Science	IIS	INFO INTEGRATION & INFORMATICS	09/01/2015	08/19/2015	Samuel Madden	MA	Massachusetts Institute of Technology	Continuing grant	Frank Olken	08/31/2018	$108,180.00		madden@csail.mit.edu	77 MASSACHUSETTS AVE	Cambridge	MA	021394301	6172531000	CSE	7364	7364, 7924	$0.00
2015	1513407	III: Medium: Collaborative Research: DataHub - A Collaborative Dataset Management Platform for Data Science	IIS	INFO INTEGRATION & INFORMATICS	09/01/2015	08/19/2015	Aditya Parameswaran	IL	University of Illinois at Urbana-Champaign	Continuing grant	Frank Olken	08/31/2018	$131,030.00		adityagp@illinois.edu	SUITE A	CHAMPAIGN	IL	618207473	2173332187	CSE	7364	7364, 7924	$0.00
2015	1444806	Federated Plant Database Initiative for the Legumes	IOS	PLANT GENOME RESEARCH RESOURCE	04/15/2015	08/12/2015	David Fernandez-Baca	IA	Iowa State University	Continuing grant	Diane Jofuku Okamuro	03/31/2018	$1,884,975.00	Jeremy DeBarry, Steven Cannon, Christopher Town, Andrew Farmer	fernande@cs.iastate.edu	1138 Pearson	AMES	IA	500112207	5152945225	BIO	7577	1329, 9109, 9150, 9178, 9179, BIOT	$0.00
2015	1527490	RI: Small: Inference with Incomplete Data	IIS	ROBUST INTELLIGENCE	09/01/2015	08/04/2015	Judea Pearl	CA	University of California-Los Angeles	Standard Grant	Hector Munoz-Avila	08/31/2018	$473,159.00		judea@cs.ucla.edu	11000 Kinross Avenue, Suite 211	LOS ANGELES	CA	900952000	3107940102	CSE	7495	7495, 7923	$0.00
2015	1523374	EAGER: Models, analytics, and algorithms for data driven applications	ECCS	COMMS, CIRCUITS & SENS SYS	07/15/2015	01/21/2015	Zhengdao Wang	IA	Iowa State University	Standard Grant	Lawrence S. Goldberg	06/30/2017	$180,000.00		zhengdao@iastate.edu	1138 Pearson	AMES	IA	500112207	5152945225	ENG	7564	153E, 7916, 9150	$0.00
2015	1539846	International Workshop on Dynamic Modeling of Health Behavior Change and Maintenance: Moving the Field Forward	IIS	Smart and Connected Health	08/01/2015	05/27/2015	Donna Spruijt-Metz	CA	University of Southern California	Standard Grant	Sylvia J. Spengler	01/31/2016	$25,000.00	Michael Pavel	dmetz@usc.edu	University Park	Los Angeles	CA	900890001	2137407762	CSE	8018	7556, 8018	$0.00
2015	1527249	SHF: Small: Multi-criteria optimization control for temperature constrained energy efficient data center using fuzzy decision making theory	CCF	SOFTWARE & HARDWARE FOUNDATION	08/01/2015	07/27/2015	Jun Wang	FL	University of Central Florida	Standard Grant	Tao Li	07/31/2018	$369,092.00		Jun.Wang@ucf.edu	4000 CNTRL FLORIDA BLVD	ORLANDO	FL	328168005	4078821120	CSE	7798	7923, 7941	$0.00
2015	1453112	CAREER: Commonality Exploiting Architectures for Energy Efficiency	CCF	SOFTWARE & HARDWARE FOUNDATION	02/01/2015	01/21/2015	David Wentzlaff	NJ	Princeton University	Continuing grant	Tao Li	01/31/2020	$196,360.00		wentzlaf@princeton.edu	Off. of Research & Proj. Admin.	Princeton	NJ	085442020	6092583090	CSE	7798	1045, 7941	$0.00
2015	1537700	Collaborative Research: Transportation Network Identification: Information Fusion via Stochastic Optimization	CMMI	CIVIL INFRASTRUCTURE SYSTEMS	08/01/2015	08/05/2015	Xuegang Ban	NY	Rensselaer Polytechnic Institute	Standard Grant	Elise D. Miller-Hooks	07/31/2018	$144,500.00		banx@rpi.edu	110 8TH ST	Troy	NY	121803522	5182766000	ENG	1631	029E, 036E, 039E, 1057, CVIS	$0.00
2015	1538263	Collaborative Research: Transportation Network Identification: Information Fusion via Stochastic Optimization	CMMI	CIVIL INFRASTRUCTURE SYSTEMS	08/01/2015	08/05/2015	Yueyue Fan	CA	University of California-Davis	Standard Grant	Elise D. Miller-Hooks	07/31/2018	$274,761.00	Roger Wets	yyfan@ucdavis.edu	OR/Sponsored Programs	Davis	CA	956186134	5307547700	ENG	1631	029E, 036E, 039E, 1057, 9102, CVIS	$0.00
2015	1549516	Collaborative Research: Streaming and Steering Applications: Requirements and Infrastructure (October 1-3, 2015)	ACI	ETF	09/01/2015	07/22/2015	Shantenu Jha	NJ	Rutgers University New Brunswick	Standard Grant	Rudolf Eigenmann	08/31/2017	$2,500.00		shantenu.jha@rutgers.edu	3 RUTGERS PLAZA	NEW BRUNSWICK	NJ	089018559	8489320150	CSE	7476	7556	$0.00
2015	1549544	Collaborative Research: Streaming and Steering Applications: Requirements and Infrastructure (October 1-3, 2015)	ACI	ETF	09/01/2015	07/22/2015	Geoffrey Fox	IN	Indiana University	Standard Grant	Rudolf Eigenmann	08/31/2017	$47,471.00	Lavanya Ramakrishnan	gcf@indiana.edu	509 E 3RD ST	Bloomington	IN	474013654	8128550516	CSE	7476	7556	$0.00
2015	1512945	Collaborative Research: Generalized Fiducial Inference for Massive Data and High Dimensional Problems	DMS	STATISTICS	09/01/2015	08/25/2015	Thomas Chun Man Lee	CA	University of California-Davis	Continuing grant	Gabor J. Szekely	08/31/2018	$53,738.00		tcmlee@ucdavis.edu	OR/Sponsored Programs	Davis	CA	956186134	5307547700	MPS	1269		$0.00
2015	1512893	Collaborative Research: Generalized Fiducial Inference for Massive Data and High Dimensional Problems	DMS	STATISTICS	09/01/2015	08/25/2015	Jan Hannig	NC	University of North Carolina at Chapel Hill	Continuing grant	Gabor J. Szekely	08/31/2018	$49,517.00		jan.hannig@unc.edu	104 AIRPORT DR STE 2200	CHAPEL HILL	NC	275991350	9199663411	MPS	1269		$0.00
2015	1525884	Kulia: Chaminade University I-USE Program	DUE	IUSE	10/01/2015	09/22/2015	Helen Turner	HI	Chaminade University of Honolulu	Standard Grant	V. Celeste Carter	09/30/2017	$300,000.00	Dana-Lynn Koomoa-Lange, Chrystie Naeole	hturner@chaminade.edu	3140 Waialae Avenue	Honolulu	HI	968161510	8087354711	EHR	1998	8209, 9178, 9150	$0.00
2015	1526736	III: Small: Network Sampling and Construction Methods for Inference and Anonymization	IIS	INFO INTEGRATION & INFORMATICS	09/01/2015	08/26/2015	Athina Markopoulou	CA	University of California-Irvine	Standard Grant	Frank Olken	08/31/2018	$499,758.00	Carter Butts	athina@uci.edu	5171 California Avenue, Ste 150	Irvine	CA	926173067	9498244768	CSE	7364	7364, 7923	$0.00
2015	1545063	CPS:Synergy:Collaborative Research: Real-time Data Analytics for Energy Cyber-Physical Systems	CNS	CYBER-PHYSICAL SYSTEMS (CPS)	09/15/2015	09/18/2015	Maggie Cheng	MO	Missouri University of Science and Technology	Standard Grant	Sankar Basu	08/31/2018	$399,596.00		chengm@mst.edu	300 W 12th Street	Rolla	MO	654096506	5733414134	CSE	7918	7918, 9150, 1504	$0.00
2015	1545046	CPS:Synergy:Collaborative Research: Real-time Data Analytics for Energy Cyber-Physical Systems	CNS	CYBER-PHYSICAL SYSTEMS (CPS)	09/15/2015	09/18/2015	Mihai Anitescu	IL	University of Chicago	Standard Grant	Sankar Basu	08/31/2018	$382,000.00		anitescu@mcs.anl.gov	5801 South Ellis Avenue	Chicago	IL	606375418	7737028669	CSE	7918	7918, 8234, 8235	$0.00
2015	1541272	Systems of Lines: Applications of Algebraic Combinatorics	DMS	Combinatorics	06/01/2015	05/20/2015	William Martin	MA	Worcester Polytechnic Institute	Standard Grant	Tomek Bartoszynski	05/31/2016	$25,000.00	Randy Paffenroth	martin@wpi.edu	100 INSTITUTE RD	WORCESTER	MA	016092247	5088315000	MPS	7970	7556	$0.00
2015	1546793	International Workshop on Computational Network Biology: Modeling, Analysis, and Control (CNB-MAC 2015)	CCF	ALGORITHMIC FOUNDATIONS	07/01/2015	06/19/2015	Xiaoning Qian	TX	Texas A&M Engineering Experiment Station	Standard Grant	Mitra Basu	12/31/2015	$7,500.00	Tamer Kahveci, Byung-Jun Yoon	xiaoning.qian@gmail.com	TEES State Headquarters Bldg.	College Station	TX	778454645	9794587617	CSE	7796	7931	$0.00
2015	1544826	CPS: Synergy: Collaborative Research: Matching Parking Supply to Travel Demand towards Sustainability: a Cyber Physical Social System for Sensing Driven Parking	CNS	CYBER-PHYSICAL SYSTEMS (CPS)	09/15/2015	09/16/2015	Zhen (Sean) Qian	PA	Carnegie-Mellon University	Standard Grant	Phillip Regalia	08/31/2018	$279,998.00		seanqian@cmu.edu	5000 Forbes Avenue	PITTSBURGH	PA	152133815	4122689527	CSE	7918	7918, 8235	$0.00
2015	1544835	CPS: Synergy: Collaborative Research: Matching Parking Supply to Travel Demand towards Sustainability: a Cyber Physical Social System for Sensing Driven Parking	CNS	CYBER-PHYSICAL SYSTEMS (CPS)	09/15/2015	09/16/2015	Michael Zhang	CA	University of California-Davis	Standard Grant	Phillip Regalia	08/31/2018	$260,000.00		hmzhang@ucdavis.edu	OR/Sponsored Programs	Davis	CA	956186134	5307547700	CSE	7918	7918, 8235	$0.00
2015	1545043	CPS: Synergy: Collaborative Research: Matching Parking Supply to Travel Demand towards Sustainability: a Cyber Physical Social System for Sensing Driven Parking	CNS	CYBER-PHYSICAL SYSTEMS (CPS)	09/15/2015	09/16/2015	Ram Rajagopal	CA	Stanford University	Standard Grant	Phillip Regalia	08/31/2018	$260,020.00		ramr@stanford.edu	3160 Porter Drive	Palo Alto	CA	943041212	6507232300	CSE	7918	7918, 8235	$0.00
2015	1541461	CC*DNI Integration: PROnet: A PRogrammable Optical Network Prototype Serving the Campus	ACI	CISE RESEARCH RESOURCES	09/01/2015	08/14/2015	Andrea Fumagalli	TX	University of Texas at Dallas	Standard Grant	Kevin L. Thompson	08/31/2017	$998,867.00	Miguel Razo, Donald Hicks, Marco Tacca, Christine Malina-Maxwell	andreaf@utdallas.edu	800 W. Campbell Rd., AD15	Richardson	TX	750803021	9728832313	CSE	2890	8002	$0.00
2015	1541426	CC*DNI Integration: Enhancing Science Through Custom Paths For Trusted Users	ACI	CISE RESEARCH RESOURCES	09/01/2015	08/17/2015	James Griffioen	KY	University of Kentucky Research Foundation	Standard Grant	Kevin L. Thompson	08/31/2017	$999,313.00	Kenneth Calvert	griff@netlab.uky.edu	109 Kinkead Hall	Lexington	KY	405260001	8592579420	CSE	2890	8002, 9150	$0.00
2015	1541252	CC*DNI Networking Infrastructure: Montana State University's Bridger-A Science-Driven Networking Cyberinfrastructure	ACI	Campus Cyberinfrastrc (CC-NIE)	01/01/2016	12/24/2015	Jerry Sheehan	MT	Montana State University	Standard Grant	Kevin L. Thompson	12/31/2017	$470,552.00	Mark Young, Philip Stewart, Benjamin Poulter, Kenning Arlitsch	jsheehan@montana.edu	309 MONTANA HALL	BOZEMAN	MT	597172470	4069942381	CSE	8080	9150	$0.00
2015	1553340	CAREER: Toward A Machine Learning Framework for the Internet of Things	CNS	COMPUTER SYSTEMS	01/01/2016	12/23/2015	Stacy Patterson	NY	Rensselaer Polytechnic Institute	Continuing grant	M. Mimi McClure	12/31/2020	$246,176.00		sep@cs.rpi.edu	110 8TH ST	Troy	NY	121803522	5182766000	CSE	7354	1045, 7354	$0.00
2015	1613214	IsoBank Workshop; Albuquerque, New Mexico; February 10-12, 2016	EF	MACROSYSTEM BIOLOGY	01/01/2016	12/18/2015	Jonathan Pauli	WI	University of Wisconsin-Madison	Standard Grant	Elizabeth R. Blood	12/31/2016	$15,132.00		jnpauli@wisc.edu	21 North Park Street	MADISON	WI	537151218	6082623822	BIO	7959	7959, 7556	$0.00
2015	1548757	SBIR Phase I: Couragion STEM Career Literacy	IIP	SMALL BUSINESS PHASE I	01/01/2016	11/17/2015	Melissa Risteff	CO	Couragion Corporation	Standard Grant	Glenn H. Larsen	06/30/2016	$150,000.00		melissa@couragion.com	649 Marion Street	Denver	CO	802183431	7204601744	ENG	5371	5371, 8031, 8032, 8039	$0.00
2015	1539622	CyberSEES: Type 2: Collaborative Research: Cyber-infrastructure and Technologies to Support Large-Scale Wildlife Monitoring and Research for Wildlife and Ecology Sustainability	CCF	CyberSEES	11/01/2015	08/25/2015	Roland Kays	NC	Friends of the North Carolina State Museum of Natural Sciences	Standard Grant	Phillip Regalia	10/31/2018	$309,982.00		roland.kays@ncsu.edu	11 West Jones Stree	Raleigh	NC	276011029	9197079847	CSE	8211	8208, 8231	$0.00
2015	1521746	Collaborative Research: Novel and Unified Statistical Learning Procedures for Massive Dynamic Multiple-Input, Multiple-Output Networks	DMS	CDS&E-MSS	09/01/2015	08/12/2015	Haonan Wang	CO	Colorado State University	Continuing grant	Leland M. Jameson	08/31/2017	$27,738.00	Anura Jayasumana, Liuqing Yang	wanghn@stat.colostate.edu	601 S Howes St	Fort Collins	CO	805232002	9704916355	MPS	8069	7433, 8084, 9263	$0.00
2015	1506879	Collaborative Research: Optimal Bayesian Concentration Rates from Double Empirical Priors	DMS	STATISTICS	08/01/2015	06/19/2015	Stephen Walker	TX	University of Texas at Austin	Standard Grant	Gabor J. Szekely	07/31/2018	$125,576.00		s.g.walker@math.utexas.edu	101 E. 27th Street, Suite 5.300	Austin	TX	787121532	5124716424	MPS	1269		$0.00
2015	1507073	Collaborative Research: Optimal Bayesian Concentration Rates from Double Empirical Priors	DMS	STATISTICS	08/01/2015	06/19/2015	Ryan Martin	IL	University of Illinois at Chicago	Standard Grant	Gabor J. Szekely	07/31/2018	$124,400.00		rgmartin@uic.edu	809 S MARSHFIELD RM 608	Chicago	IL	606124305	3129962862	MPS	1269		$0.00
2015	1521761	Collaborative Research: Novel and Unified Statistical Learning Procedures for Massive Dynamic Multiple-Input, Multiple-Output Networks	DMS	CDS&E-MSS	09/01/2015	08/12/2015	Chunming Zhang	WI	University of Wisconsin-Madison	Continuing grant	Leland M. Jameson	08/31/2017	$29,273.00		cmzhang@stat.wisc.edu	21 North Park Street	MADISON	WI	537151218	6082623822	MPS	8069	7433, 8084, 9263	$0.00
2015	1539389	CyberSEES: Type 2: Collaborative Research: Cyber-infrastructure and Technologies to Support Large-Scale Wildlife Monitoring and Research for Wildlife and Ecology Sustainability	CCF	CyberSEES	11/01/2015	08/25/2015	Zhihai He	MO	University of Missouri-Columbia	Standard Grant	Phillip Regalia	10/31/2018	$699,489.00	Joshua Millspaugh, Tony Han	hezhi@missouri.edu	115 Business Loop 70 W	COLUMBIA	MO	652110001	5738827560	CSE	8211	8208, 8231, 9150	$0.00
2015	1514437	TWC: TTP Option: Medium: Scalable Web Transparency: New Scientific Building Blocks, Tools, and Measurements to Tame the Data-Driven Web	CNS	Secure &Trustworthy Cyberspace	08/01/2015	07/23/2015	Roxana Geambasu	NY	Columbia University	Standard Grant	Christopher Clifton	07/31/2019	$1,588,998.00	Augustin Chaintreau	roxana@cs.columbia.edu	2960 Broadway	NEW YORK	NY	100276902	2128546851	CSE	8060	7434, 7924, 9102	$0.00
2015	1453582	CAREER: Querying Beyond Keyboards: Gesture-driven Querying of Databases	IIS	INFO INTEGRATION & INFORMATICS	02/01/2015	05/06/2015	Arnab Nandi	OH	Ohio State University	Continuing grant	Frank Olken	01/31/2020	$126,089.00		arnab@cse.ohio-state.edu	Office of Sponsored Programs	Columbus	OH	432101016	6146888735	CSE	7364	1045, 7364, 9251	$0.00
2015	1510238	Bayesian estimation and uncertainty quantification for high dimensional data	DMS	STATISTICS	07/01/2015	07/06/2015	Subhashis Ghoshal	NC	North Carolina State University	Continuing grant	Gabor J. Szekely	06/30/2018	$59,655.00		subhashis_ghoshal@ncsu.edu	CAMPUS BOX 7514	RALEIGH	NC	276957514	9195152444	MPS	1269		$0.00
2015	1461390	Quantification and Reduction of Spatial Scale-Induced Uncertainty	SES	METHOD, MEASURE & STATS, GEOGRAPHY AND SPATIAL SCIENCES	05/01/2015	03/25/2015	Daoqin Tong	AZ	University of Arizona	Standard Grant	Cheryl L. Eavey	04/30/2018	$149,994.00	Jian Liu, Heidi Brown	daoqin@email.arizona.edu	888 N Euclid Ave	TUCSON	AZ	857210001	5206266000	SBE	1333, 1352	1352	$0.00
2015	1544267	EAGER: Computational Teichmuller Theory	CCF	ALGORITHMIC FOUNDATIONS	06/15/2015	06/05/2015	Wei Zeng	FL	Florida International University	Standard Grant	Jack Snoeyink	05/31/2017	$249,989.00		wzeng@cs.fiu.edu	11200 SW 8TH ST	Miami	FL	331990001	3053482494	CSE	7796	7916, 7929	$0.00
2015	1534641	The 2015 John Barrett Memorial Lectures	DMS	PROBABILITY	03/15/2015	03/06/2015	Vasileios Maroulas	TN	University of Tennessee Knoxville	Standard Grant	Tomek Bartoszynski	02/29/2016	$10,000.00	Jie Xiong, Jan Rosinski	maroulas@math.utk.edu	1 CIRCLE PARK	KNOXVILLE	TN	379960003	8659743466	MPS	1263	7556, 9150	$0.00
2015	1514545	I-Corps: Integrated Electronic Curriculum for Imaginative, Reasoning, and Inquiry-based Science Learning (eIRIS)	IIP	I-Corps	02/01/2015	01/20/2015	Sue Carter	CA	University of California-Santa Cruz	Standard Grant	Rathindra DasGupta	07/31/2016	$50,000.00		sacarter@ucsc.edu	1156 High Street	Santa Cruz	CA	950641077	8314595278	ENG	8023		$0.00
2015	1549461	SBIR Phase I: Scaling Operational Intelligence Graphs with GPU Clouds	IIP	SMALL BUSINESS PHASE I	01/01/2016	12/16/2015	Leo Meyerovich	CA	Graphistry, Inc.	Standard Grant	Peter Atherton	06/30/2016	$149,308.00		leo@graphistry.com	1212 Broadway	Oakland	CA	946121813	4155335329	ENG	5371	5371, 8032	$0.00
2015	1520942	Collaborative Research: Particle Tracking at High Luminosity on Heterogeneous, Parallel Processor Architectures	PHY	ELEMENTARY PARTICLE ACCEL USER, COMPUTATIONAL PHYSICS	08/01/2015	07/31/2015	Avi Yagil	CA	University of California-San Diego	Continuing grant	Bogdan Mihaila	07/31/2018	$139,148.00	Frank Wuerthwein	ayagil@ucsd.edu	Office of Contract & Grant Admin	La Jolla	CA	920930934	8585344896	MPS	1221, 7244	7433, 7569, 8084	$0.00
2015	1521042	Collaborative Research: Particle Tracking at High Luminosity on Heterogeneous, Parallel Processor Architectures	PHY	ELEMENTARY PARTICLE ACCEL USER, COMPUTATIONAL PHYSICS	08/01/2015	07/31/2015	G.J. Peter Elmer	NJ	Princeton University	Continuing grant	Bogdan Mihaila	07/31/2018	$152,264.00		gelmer@princeton.edu	Off. of Research & Proj. Admin.	Princeton	NJ	085442020	6092583090	MPS	1221, 7244	7433, 7569, 8084	$0.00
2015	1520969	Collaborative Research: Particle Tracking at High Luminosity on Heterogeneous, Parallel Processor Architectures	PHY	ELEMENTARY PARTICLE ACCEL USER, COMPUTATIONAL PHYSICS	08/01/2015	07/31/2015	Peter Wittich	NY	Cornell University	Continuing grant	Bogdan Mihaila	07/31/2018	$150,000.00		wittich@cornell.edu	373 Pine Tree Road	Ithaca	NY	148502820	6072555014	MPS	1221, 7244	7433, 7569, 8084	$0.00
2015	1513126	II-New: A Research Platform for Heterogeneous, Massively Parallel Computing	CNS	COMPUTING RES INFRASTRUCTURE	07/01/2015	06/22/2015	Yicheng Tu	FL	University of South Florida	Standard Grant	Christopher Clifton	06/30/2018	$679,798.00	Sagar Pandit, Jay Ligatti, Swaroop Ghosh, Sudeep Sarkar	ytu@cse.usf.edu	3702 Spectrum Blvd.	Tampa	FL	336129446	8139742897	CSE	7359	7359	$0.00
2015	1522231	2015 Gene Golub SIAM Summer School (G2S3): Randomization in Numerical Linear Algebra (RandNLA)	DMS	COMPUTATIONAL MATHEMATICS	06/15/2015	06/15/2015	Ilse C.F. Ipsen	NC	North Carolina State University	Standard Grant	Junping Wang	05/31/2016	$25,000.00		ipsen@ncsu.edu	CAMPUS BOX 7514	RALEIGH	NC	276957514	9195152444	MPS	1271	7556, 9263	$0.00
2015	1617148	CAREER: Sensor-based Modeling and Control of Nonlinear Dynamics in Complex Systems for Quality Improvements in Manufacturing and Healthcare	CMMI	MANFG ENTERPRISE SYSTEMS	09/18/2015	12/08/2015	Hui Yang	PA	Pennsylvania State Univ University Park	Standard Grant	Diwakar Gupta	02/29/2020	$452,239.00		huy25@psu.edu	110 Technology Center Building	UNIVERSITY PARK	PA	168027000	8148651372	ENG	1786	071E, 078E, 1045	$0.00
2015	1454012	CAREER: Sensor-based Modeling and Control of Nonlinear Dynamics in Complex Systems for Quality Improvements in Manufacturing and Healthcare	CMMI	MANFG ENTERPRISE SYSTEMS	03/01/2015	01/07/2015	Hui Yang	FL	University of South Florida	Standard Grant	Diwakar Gupta	01/31/2016	$500,000.00		huy25@psu.edu	3702 Spectrum Blvd.	Tampa	FL	336129446	8139742897	ENG	1786	071E, 078E, 1045	$0.00
2015	1505123	2015 Frontiers of Engineering Symposia (German-American: Potsdam, Germany, April 2015; China-America: Irvine, California, June 2015; U.S.: Irvine, California, September 2015)	EFMA	EFRI RESEARCH PROJECTS	04/01/2015	03/24/2015	Janet Hunziker	DC	National Academy of Sciences	Standard Grant	Joy Pauschke	03/31/2016	$110,000.00		jhunzike@nae.edu	500 FIFTH STREET NW	Washington	DC	200012721	2023342254	ENG	7633	7556, 9102	$0.00
2015	1534545	Empirical Process and Modern Statistical Decision Theory	DMS	STATISTICS	05/01/2015	04/28/2015	Huibin Zhou	CT	Yale University	Standard Grant	Gabor J. Szekely	04/30/2016	$21,000.00		huibin.zhou@yale.edu	Office of Sponsored Projects	New Haven	CT	065208327	2037854689	MPS	1269	7556	$0.00
2015	1522249	Fast Huygens Sweeping Methods for Large-Scale High Frequency Wave Propagation and Wave-Related Imaging Problems	DMS	COMPUTATIONAL MATHEMATICS	09/15/2015	09/11/2015	Jianliang Qian	MI	Michigan State University	Standard Grant	Leland M. Jameson	08/31/2018	$323,644.00		qian@math.msu.edu	Office of Sponsored Programs	East Lansing	MI	488242600	5173555040	MPS	1271	9263	$0.00
2015	1527371	AF: Small: Linear Algebra++ and applications to machine learning	CCF	ALGORITHMIC FOUNDATIONS	06/15/2015	06/11/2015	Sanjeev Arora	NJ	Princeton University	Standard Grant	Tracy J. Kimbrel	05/31/2018	$450,000.00		arora@cs.princeton.edu	Off. of Research & Proj. Admin.	Princeton	NJ	085442020	6092583090	CSE	7796	7923, 7926	$0.00
2015	1464537	I/UCRC Phase II: Advanced Knowledge Enablement, FAU Site	IIP	INDUSTRY/UNIV COOP RES CENTERS	05/01/2015	04/23/2015	Borko Furht	FL	Florida Atlantic University	Standard Grant	Thyagarajan Nandagopal	04/30/2020	$225,000.00	Daniel Raviv, Hari Kalva, Ankur Agarwal	borko@cse.fau.edu	777 GLADES RD	BOCA RATON	FL	334316424	5612970777	ENG	5761	5761	$0.00
2015	1458202	ABI Innovation: Integrated Approach to Improve Detection of Genome Rearrangements	DBI	ADVANCES IN BIO INFORMATICS	08/01/2015	07/23/2015	Andrey Grigoriev	NJ	Rutgers University Camden	Continuing grant	Peter H. McCartney	07/31/2018	$213,860.00		agrigoriev@camden.rutgers.edu	311 N. 5th Street	Camden	NJ	081021400	8562252949	BIO	1165		$0.00
2015	1514559	Smoothing Methods in Optimization	DMS	APPLIED MATHEMATICS	09/01/2015	09/03/2015	James Burke	WA	University of Washington	Standard Grant	Eugene Gartland	08/31/2018	$186,999.00		jvburke@uw.edu	4333 Brooklyn Ave NE	Seattle	WA	981950001	2065434043	MPS	1266		$0.00
2015	1541554	Collaborative Research: FishLife: genealogy and traits of living and fossil vertebrates that never left the water	DEB	GoLife	10/01/2015	09/04/2015	Guillermo Orti	DC	George Washington University	Continuing grant	David Mindell	09/30/2020	$585,618.00	Keith Crandall, Jeremy Goecks	guilleorti@gmail.com	2121 Eye Street NW	Washington	DC	200522000	2029946255	BIO	6133	6133, 9169, EGCH	$0.00
2015	1541547	Collaborative Research: FishLife: genealogy and traits of living and fossil vertebrates that never left the water	DEB	GoLife	10/01/2015	09/04/2015	Mark Westneat	IL	University of Chicago	Continuing grant	David Mindell	09/30/2020	$396,502.00	Michael Coates	mwestneat@uchicago.edu	5801 South Ellis Avenue	Chicago	IL	606375418	7737028669	BIO	6133	6133, 9169, EGCH	$0.00
2015	1541552	Collaborative Research: FishLife: genealogy and traits of living and fossil vertebrates that never left the water	DEB	GoLife	10/01/2015	09/04/2015	Carole Baldwin	VA	Smithsonian Institution	Standard Grant	David Mindell	09/30/2020	$530,707.00		baldwinc@si.edu	Office of Sponsored Projects	Arlington	VA	222023709	2026337110	BIO	6133	6133, 9169, EGCH	$0.00
2015	1541491	Collaborative Research: FishLife: genealogy and traits of living and fossil vertebrates that never left the water	DEB	GoLife	10/01/2015	09/04/2015	Ricardo Betancur	PR	University of Puerto Rico-Rio Piedras	Continuing grant	David Mindell	09/30/2020	$304,444.00		ricardo.betancur@upr.edu	PO Box 21790	San Juan	PR	009311790	7877634949	BIO	6133	6133, 9169, EGCH	$0.00
2015	1541556	Collaborative Research: FishLife: genealogy and traits of living and fossil vertebrates that never left the water	DEB	GoLife	10/01/2015	09/04/2015	Gavin Naylor	SC	College of Charleston	Standard Grant	David Mindell	09/30/2020	$361,128.00		gjpnaylor@gmail.com	66 GEORGE ST	CHARLESTON	SC	294240001	8439534973	BIO	6133	6133, 9169, EGCH	$0.00
2015	1534414	Collaborative Research: Multilevel Regression and Poststratification: A Unified Framework for Survey Weighted Inference	SES	METHOD, MEASURE & STATS	10/01/2015	09/03/2015	Andrew Gelman	NY	Columbia University	Standard Grant	Cheryl L. Eavey	09/30/2018	$91,332.00		gelman@stat.columbia.edu	2960 Broadway	NEW YORK	NY	100276902	2128546851	SBE	1333		$0.00
2015	1534400	Collaborative Research: Multilevel Regression and Poststratification: A Unified Framework for Survey Weighted Inference	SES	METHOD, MEASURE & STATS, ,	10/01/2015	09/03/2015	YAJUAN SI	WI	University of Wisconsin-Madison	Standard Grant	Cheryl L. Eavey	09/30/2018	$328,667.00		ysi@wisc.edu	21 North Park Street	MADISON	WI	537151218	6082623822	SBE	1333, O468, O469		$0.00
2015	1526870	CIF: Small: Online Algorithms for Streaming Structured Big-Data Mining	CCF	COMM & INFORMATION FOUNDATIONS	10/01/2015	09/03/2015	Namrata Vaswani	IA	Iowa State University	Standard Grant	John Cozzens	09/30/2018	$442,385.00		namrata@iastate.edu	1138 Pearson	AMES	IA	500112207	5152945225	CSE	7797	7923, 7936, 9251, 9150	$0.00
2015	1450273	SI2-SSI: Collaborative Research: A Sustainable Infrastructure for Perfomance, Security, and Correctness Tools	ACI	Software Institutes	08/01/2015	07/20/2015	John Mellor-Crummey	TX	William Marsh Rice University	Standard Grant	Daniel Katz	07/31/2020	$1,500,000.00		johnmc@rice.edu	6100 MAIN ST	Houston	TX	770051827	7133484820	CSE	8004	7433, 8009	$0.00
2015	1535835	International Workshop on Structural Health Monitoring; Stanford, California; September 1-3, 2015	CMMI	Dynamics, Control and System D	08/01/2015	07/24/2015	Fu-Kuo Chang	CA	Stanford University	Standard Grant	Massimo Ruzzene	01/31/2016	$15,000.00		fkchang@stanford.edu	3160 Porter Drive	Palo Alto	CA	943041212	6507232300	ENG	7569	030E, 031E, 032E, 033E, 034E, 035E, 7556, 8024	$0.00
2015	1535751	Workshop on Enabling a Future Information Technology Revolution, March 30-31, 2015, IBM Conference Center, Washington, DC	ECCS	ELECT, PHOTONICS, & MAG DEVICE, ENG NNI SPECIAL STUDIES	04/01/2015	03/26/2015	Victor Zhirnov	NC	Semiconductor Research Corporation	Standard Grant	Lawrence S. Goldberg	09/30/2015	$49,750.00		victor.zhirnov@src.org	P.O. Box 12053	Research Triangle Park	NC	277092053		ENG	1517, 7681	1676	$0.00
2015	1540657	BSF: 2014324: Streaming Algorithms for Fundamental Computations in Numerical Linear Algebra	CCF	SPECIAL PROJECTS - CCF	09/01/2015	08/06/2015	Michael Mahoney	CA	International Computer Science Institute	Standard Grant	Tracy J. Kimbrel	08/31/2019	$40,000.00		mmahoney@icsi.berkeley.edu	1947 CENTER ST STE 600	Berkeley	CA	947044115	5106662900	CSE	2878	2878	$0.00
2015	1535851	AitF: FULL: Sparse Fourier Transform: From Theory to Practice	CCF	Algorithms in the Field	09/01/2015	08/18/2015	Piotr Indyk	MA	Massachusetts Institute of Technology	Standard Grant	Thyagarajan Nandagopal	08/31/2018	$500,000.00	Dina Katabi	indyk@mit.edu	77 MASSACHUSETTS AVE	Cambridge	MA	021394301	6172531000	CSE	7239	012Z	$0.00
2015	1512267	Collaborative Research: High-Dimensional Projection Tests and Related Topics	DMS	STATISTICS	07/01/2015	08/10/2015	Lan Wang	MN	University of Minnesota-Twin Cities	Standard Grant	Gabor J. Szekely	06/30/2018	$76,625.00		wangx346@umn.edu	200 OAK ST SE	Minneapolis	MN	554552070	6126245599	MPS	1269		$0.00
2015	1512422	Collaborative Research: High-Dimensional Projection Tests and Related Topics	DMS	STATISTICS	07/01/2015	08/10/2015	Runze Li	PA	Pennsylvania State Univ University Park	Standard Grant	Gabor J. Szekely	06/30/2018	$123,288.00		rzli@psu.edu	110 Technology Center Building	UNIVERSITY PARK	PA	168027000	8148651372	MPS	1269		$0.00
2015	1449918	SI2-SSI: Collaborative Research: A Sustainable Infrastructure for Performance, Security, and Correctness Tools	ACI	Software Institutes	08/01/2015	07/20/2015	Barton Miller	WI	University of Wisconsin-Madison	Standard Grant	Daniel Katz	07/31/2020	$1,500,000.00		bart@cs.wisc.edu	21 North Park Street	MADISON	WI	537151218	6082623822	CSE	8004	7433, 8009	$0.00
2015	1514245	CIF: Medium: Collaborative Research: Quickest Change Detection Techniques with Signal Processing Applications	CCF	COMM & INFORMATION FOUNDATIONS	08/01/2015	06/25/2015	Venugopal Veeravalli	IL	University of Illinois at Urbana-Champaign	Continuing grant	John Cozzens	07/31/2019	$316,940.00	Georgios Fellouris	vvv@illinois.edu	SUITE A	CHAMPAIGN	IL	618207473	2173332187	CSE	7797	7924, 7936	$0.00
2015	1513373	CIF: Medium: Collaborative Research: Quickest Change Detection Techniques with Signal Processing Applications	CCF	COMM & INFORMATION FOUNDATIONS	08/01/2015	06/25/2015	George Moustakides	NJ	Rutgers University New Brunswick	Continuing grant	John Cozzens	07/31/2019	$226,694.00		gemousta@gmail.com	3 RUTGERS PLAZA	NEW BRUNSWICK	NJ	089018559	8489320150	CSE	7797	7924, 7936	$0.00
2015	1533917	XPS: EXPL: DSD: Portal: A Language and Compiler for Parallel N-body Computations	CCF	Exploiting Parallel&Scalabilty	07/01/2015	06/24/2015	Aparna Chandramowlishwaran	CA	University of California-Irvine	Standard Grant	Anindya Banerjee	06/30/2018	$300,000.00		amowli@uci.edu	5171 California Avenue, Ste 150	Irvine	CA	926173067	9498244768	CSE	8283		$0.00
2015	1545949	PIRE: GROWTH: Global Relay of Observatories Watching Transients Happen	OISE	PIRE	10/01/2015	09/23/2015	Mansi Kasliwal	CA	California Institute of Technology	Continuing grant	John Tsapogas	09/30/2020	$926,988.00	Thomas Prince, Shrinivas Kulkarni	mansi@astro.caltech.edu	1200 E California Blvd	PASADENA	CA	911250600	6263956219	O/D	1798, 7742	1207, 5905, 5919, 5921, 5924, 5936	$0.00
2015	1531594	MRI: Acquisition of High Performance Scientific Computing Cluster at Trinity University	ACI	MAJOR RESEARCH INSTRUMENTATION	08/01/2015	07/28/2015	Matthew Hibbs	TX	Trinity University	Standard Grant	Edward Walker	07/31/2018	$623,730.00	Steven Bachrach, Kwan Cheng, Hoa Nguyen	mhibbs@trinity.edu	One Trinity Place	San Antonio	TX	782127200	2109997246	CSE	1189	1189, 9229	$0.00
2015	1513040	High-Dimensional Bayesian Computations: The Moreau-Yosida Posterior Approximation	DMS	STATISTICS	07/15/2015	07/13/2015	Yves Atchade	MI	University of Michigan Ann Arbor	Continuing grant	Gabor J. Szekely	06/30/2018	$105,618.00		yvesa@umich.edu	3003 South State St. Room 1062	Ann Arbor	MI	481091274	7347636438	MPS	1269		$0.00
2015	1528445	Empirical Implications of Theoretical Models (EITM) Summer Institutes 2016 - 2019	SES	POLITICAL SCIENCE	09/01/2015	09/10/2015	Arthur Lupia	MI	University of Michigan Ann Arbor	Continuing grant	Brian D. Humes	08/31/2017	$519,866.00	Sean Gailmard, Elizabeth Penn, Scott de Marchi	lupia@umich.edu	3003 South State St. Room 1062	Ann Arbor	MI	481091274	7347636438	SBE	1371	9179	$0.00
2015	1450459	Collaborative Research: SS2-SSI: The Agave Platform: An Open Science-As-A-Service Cloud Platform for Reproducible Science	ACI	Software Institutes	08/01/2015	08/14/2015	Rion Dooley	TX	University of Texas at Austin	Standard Grant	Rajiv Ramnath	07/31/2019	$2,979,712.00	John Fonner	dooley@tacc.utexas.edu	101 E. 27th Street, Suite 5.300	Austin	TX	787121532	5124716424	CSE	8004	7433, 8009, 8004	$0.00
2015	1450413	Collaborative Research: SS2-SSI: The Agave Platform: An Open Science-As-A-Service Cloud Platform for Reproducible Science	ACI	Software Institutes	08/01/2015	08/14/2015	Gwen Jacobs	HI	University of Hawaii System	Standard Grant	Rajiv Ramnath	07/31/2019	$804,045.00		gwenj@hawaii.edu	2440 Campus Road, Box 368	Honolulu	HI	968222234	8089567800	CSE	8004	7433, 8009, 9150, 8004	$0.00
2015	1450437	Collaborative Research: SS2-SSI: The Agave Platform: An Open Science-As-A-Service Cloud Platform For Reproducible Science	ACI	Software Institutes	08/01/2015	08/14/2015	James Lupo	LA	Louisiana State University & Agricultural and Mechanical College	Standard Grant	Rajiv Ramnath	07/31/2019	$116,152.00	Kathryn Traxler	jalupo@cct.lsu.edu	202 Himes Hall	Baton Rouge	LA	708032701	2255782760	CSE	8004	7433, 8009, 9150, 8004	$0.00
2015	1456382	SBIR Phase II: A Question of Numbers: Numeracy, Learning, and Learning about Learning	IIP	SMALL BUSINESS PHASE II	03/01/2015	07/21/2015	Brent Milne	CO	Simbulus Inc	Standard Grant	Glenn H. Larsen	02/28/2017	$756,000.00		brent.milne@simbulus.com	2017 10TH ST STE B	Boulder	CO	803025186	3034496284	ENG	5373	5373, 8031, 8032, 9177	$0.00
2015	1456963	Regulation of Host Colonization Specificity	IOS	SYMBIOSIS DEF & SELF RECOG	08/01/2015	07/20/2015	Mark Mandel	IL	Northwestern University at Chicago	Continuing grant	Rollie Clem	07/31/2018	$336,428.00		m-mandel@northwestern.edu	750 N. Lake Shore Drive,	Chicago	IL	606113008	3125037955	BIO	7656	9178, 9179, 9251, 1228	$0.00
2015	1458766	Collaborative Research: ABI Innovation:Large-scale Analysis of the Evolution of Organellar Networks	DBI	CROSS-EF ACTIVITIES	08/15/2015	12/15/2015	Srinivas Chennubhotla	PA	University of Pittsburgh	Continuing grant	jennifer weller	07/31/2018	$270,854.00		chakracs@pitt.edu	University Club	Pittsburgh	PA	152132303	4126247400	BIO	7275	9251	$0.00
2015	1523287	Collaborative Research: Risk Management and Control of Dynamic Rate Queues for Healthcare and Transportation Services	CMMI	Service, Manufacturing, and Op, SERVICE ENTERPRISE SYSTEMS, OPERATIONS RESEARCH	09/01/2014	05/19/2015	Robert Hampshire	MI	University of Michigan Ann Arbor	Standard Grant	Donald Hearn	08/31/2017	$209,999.00		hamp@umich.edu	3003 South State St. Room 1062	Ann Arbor	MI	481091274	7347636438	ENG	006Y, 1787, 5514	072E, 073E, 076E, 077E, 078E, 116E, 5514, 8023, 9102, 9147, 9178, 9231, 9251	$0.00
2015	1527535	SHF: Small: Optimizing Consolidation Efficiency of Emerging Virtualized Cloud Applications on Contemporary Server Architecture	CCF	SOFTWARE & HARDWARE FOUNDATION	08/01/2015	08/10/2015	Tao Li	FL	University of Florida	Standard Grant	Tao Li	07/31/2018	$460,000.00		taoli@ece.ufl.edu	1 UNIVERSITY OF FLORIDA	GAINESVILLE	FL	326112002	3523923516	CSE	7798	7923, 7941	$0.00
2015	1545188	NRT-DESE: Risk and uncertainty quantification in marine science	DGE	AGEP, NSF Research Traineeship (NRT)	10/01/2015	09/16/2015	Lorenzo Ciannelli	OR	Oregon State University	Standard Grant	Richard Tankersley	09/30/2020	$2,999,829.00	Juan Restrepo, Alix Gitelman, Sinisa Todorovic, Julia Jones	Lorenzo.Ciannelli@coas.oregonstate.edu	OREGON STATE UNIVERSITY	Corvallis	OR	973318507	5417374933	EHR	1515, 1997	8812, 8816, 9179, SMET	$0.00
2015	1528078	AF: Small: Graphs and structures for distance estimation	CCF	ALGORITHMIC FOUNDATIONS	09/01/2015	08/20/2015	Virginia Williams	CA	Stanford University	Standard Grant	Jack Snoeyink	08/31/2018	$299,987.00		virgi@stanford.edu	3160 Porter Drive	Palo Alto	CA	943041212	6507232300	CSE	7796	7923, 7926, 9102	$0.00
2015	1554264	EAGER: Large-Scale Distributed Learning of Noisy Labels for Images and Video	IIS	ROBUST INTELLIGENCE	09/01/2015	08/27/2015	Xue-Wen Chen	MI	Wayne State University	Standard Grant	Jie Yang	08/31/2017	$233,995.00		xwchen@wayne.edu	5057 Woodward	Detroit	MI	482023622	3135772424	CSE	7495	7495, 7916	$0.00
2015	1541373	CC*DNI Campus Design: Networking Upgrades for Colorado State University Pueblo	ACI	Campus Cyberinfrastrc (CC-NIE)	01/01/2016	08/07/2015	Richard Kreminski	CO	Colorado State University-Pueblo	Standard Grant	Kevin L. Thompson	12/31/2017	$306,663.00	Patrick Burns, Erich Matola	rick.kreminski@csupueblo.edu	2200 Bonforte Blvd	Pueblo	CO	810014901	7195492480	CSE	8080		$0.00
2015	1536360	Collaborative Research: Energetically consistent, resolution aware, parameterization of meso-scale eddies in the ocean	OCE	PHYSICAL OCEANOGRAPHY	10/01/2015	08/05/2015	Alistair Adcroft	NJ	Princeton University	Standard Grant	Eric C. Itsweire	09/30/2018	$364,137.00		aadcroft@princeton.edu	Off. of Research & Proj. Admin.	Princeton	NJ	085442020	6092583090	GEO	1610		$0.00
2015	1536450	Collaborative Research: Energetically consistent, resolution aware, parameterization of meso-scale eddies in the ocean	OCE	PHYSICAL OCEANOGRAPHY	10/01/2015	08/05/2015	Malte Jansen	IL	University of Chicago	Standard Grant	Eric C. Itsweire	09/30/2018	$329,821.00		mfj@uchicago.edu	5801 South Ellis Avenue	Chicago	IL	606375418	7737028669	GEO	1610		$0.00
2015	1516839	Recruitment and Dynamics of the Mediator Complex	MCB	Genetic Mechanisms	08/01/2015	07/30/2015	Randall Morse	NY	Health Research Incorporated/New York State Department of Health	Continuing grant	Karen C. Cone	07/31/2018	$210,000.00		randall.morse@health.ny.gov	150 Broadway, Suite 560	Menands	NY	122042719	5184311200	BIO	1112	7465, 9178, 9179, 9251	$0.00
2015	1550822	EAGER research: Gas exchange over the air-water interface of freshwater systems	DEB	ECOSYSTEM STUDIES	09/01/2015	07/23/2015	Peter Berg	VA	University of Virginia Main Campus	Standard Grant	Henry L. Gholz	08/31/2017	$284,994.00	Michael Pace	pb8n@virginia.edu	P.O. BOX 400195	CHARLOTTESVILLE	VA	229044195	4349244270	BIO	1181	7916, 9169, EGCH	$0.00
2015	1541227	GASP: Geolocated Allergen Sensing Platform	CNS	CYBER-PHYSICAL SYSTEMS (CPS)	06/15/2015	06/11/2015	David Lary	TX	University of Texas at Dallas	Standard Grant	David Corman	05/31/2017	$149,984.00		David.Lary@utdallas.edu	800 W. Campbell Rd., AD15	Richardson	TX	750803021	9728832313	CSE	7918	7916, 7918	$0.00
2015	1509077	UNS: Energy Sustainability of Green Commercial Buildings: An Empirical Assessment	CBET	ENVIRONMENTAL SUSTAINABILITY	05/15/2015	05/08/2015	Yueming Qiu	AZ	Arizona State University	Standard Grant	Bruce K. Hamilton	04/30/2018	$299,985.00	Harvey Bryan, Benjamin Ruddell	Yueming.Qiu@asu.edu	ORSPA	TEMPE	AZ	852816011	4809655479	ENG	7643	8020	$0.00
2015	1453864	CAREER: Organizational Capacity and Capacity Building for Cyberinfrastructure Diffusion	ACI	CAREER: FACULTY EARLY CAR DEV	08/01/2015	03/11/2015	Kerk Kee	CA	Chapman University	Standard Grant	Amy Walton	07/31/2020	$519,753.00		kee@chapman.edu	One University Drive	Orange	CA	928661005	7146282805	CSE	1045	1045	$0.00
2015	1512186	PBS NewsHour Coverage of Non-Medical, Non-Clinical Care Research Addressing The Ebola Challenge	DRL	AISL	01/15/2015	01/07/2015	Patti Parson	VA	Greater Washington Educational Telecommunications Association	Standard Grant	Sandra H. Welch	12/31/2015	$200,000.00		pparson@newshour.org	2775 South Quincy Street	Arlington	VA	222062269	7039982608	EHR	7259	001Z, 7914	$0.00
2015	1521687	Collaborative Research: CompSustNet: Expanding the Horizons of Computational Sustainability	CCF	EXPERIMENTAL EXPEDITIONS	12/15/2015	12/17/2015	Thomas Dietterich	OR	Oregon State University	Continuing grant	Sylvia J. Spengler	11/30/2020	$270,637.00	Alan Fern, John Selker, Xiaoli Fern, Weng-Keen Wong	tgd@cs.orst.edu	OREGON STATE UNIVERSITY	Corvallis	OR	973318507	5417374933	CSE	7723	7723	$0.00
2015	1521675	Collaborative Research: CompSustNet: Expanding the Horizons of Computational Sustainability	CCF	EXPERIMENTAL EXPEDITIONS	12/15/2015	12/17/2015	Warren Powell	NJ	Princeton University	Continuing grant	Sylvia J. Spengler	11/30/2020	$70,000.00		powell@princeton.edu	Off. of Research & Proj. Admin.	Princeton	NJ	085442020	6092583090	CSE	7723	7723	$0.00
2015	1521672	Collaborative Research: CompSustNet: Expanding the Horizons of Computational Sustainability	CCF	EXPERIMENTAL EXPEDITIONS	12/15/2015	12/17/2015	Douglas Fisher	TN	Vanderbilt University	Continuing grant	Sylvia J. Spengler	11/30/2020	$27,395.00		douglas.h.fisher@vanderbilt.edu	Office of Sponsored Programs	Nashville	TN	372122809	6158756070	CSE	7723	7723, 9150	$0.00
2015	1522054	Collaborative Research: CompSustNet: Expanding the Horizons of Computational Sustainability	CCF	EXPERIMENTAL EXPEDITIONS	12/15/2015	12/17/2015	Carla Gomes	NY	Cornell University	Continuing grant	Sylvia J. Spengler	11/30/2020	$1,637,525.00	John Hopcroft, Bart Selman, David Shmoys, Jon Conrad	gomes@cs.cornell.edu	373 Pine Tree Road	Ithaca	NY	148502820	6072555014	CSE	7723	7723	$0.00
2015	1521533	Student Travel Grant Application for ASPLOS 2015	CCF	INFORMATION TECHNOLOGY RESEARC, COMPUTER SYSTEMS	04/15/2015	04/14/2015	Ulya Karpuzcu	MN	University of Minnesota-Twin Cities	Standard Grant	Tao Li	09/30/2015	$20,000.00		ukarpuzc@umn.edu	200 OAK ST SE	Minneapolis	MN	554552070	6126245599	CSE	1640, 7354	7354, 7941, 7943	$0.00
2015	1553428	CAREER: Fast Graph Algorithms and Continuous Optimization	CCF	ALGORITHMIC FOUNDATIONS	01/01/2016	12/18/2015	Aleksander Madry	MA	Massachusetts Institute of Technology	Continuing grant	Rahul Shah	12/31/2020	$211,193.00		madry@MIT.EDU	77 MASSACHUSETTS AVE	Cambridge	MA	021394301	6172531000	CSE	7796	1045, 7926	$0.00
2015	1541410	CC*DNI Engineer: University of Cincinnati (UC) Cyberinfrastructure Engineer and Educator (CI2E)	ACI	Campus Cyberinfrastrc (CC-NIE)	01/01/2016	12/18/2015	Bruce Burton	OH	University of Cincinnati Main Campus	Continuing grant	Kevin L. Thompson	12/31/2017	$197,705.00	Richard Beck, Xia Wang, Jane Combs	burtonbe@uc.edu	University Hall, Suite 530	Cincinnati	OH	452210222	5135564358	CSE	8080		$0.00
2015	1539990	I/UCRC Phase I: Broadband Wireless Access and Applications Center at the University of Mississippi	IIP	INDUSTRY/UNIV COOP RES CENTERS	09/15/2015	09/08/2015	Ramanarayanan Viswanathan	MS	University of Mississippi	Continuing grant	Thyagarajan Nandagopal	08/31/2020	$65,000.00	Lei Cao, Matthew Morrison, John Daigle, W. Elliott Hutchcraft	viswa@olemiss.edu	100 BARR HALL	UNIVERSITY	MS	386771848	6629157482	ENG	5761	5761, 8039, 9150	$0.00
2015	1464560	Collaborative Research: I/UCRC Phase II: Center for Resource Recovery & Recycling	IIP	INDUSTRY/UNIV COOP RES CENTERS	07/01/2015	11/20/2015	Brajendra Mishra	MA	Worcester Polytechnic Institute	Continuing grant	Raffaella Montelli	06/30/2020	$197,100.00	Diran Apelian	bmishra@wpi.edu	100 INSTITUTE RD	WORCESTER	MA	016092247	5088315000	ENG	5761	5761, 8040	$0.00
2015	1525629	CIF: Small: Collaborative Research: Communicating While Computing: Mobile Fog Computing Over Wireless Heterogeneous Networks	CCF	COMM & INFORMATION FOUNDATIONS	09/01/2015	08/11/2015	Osvaldo Simeone	NJ	New Jersey Institute of Technology	Standard Grant	Phillip Regalia	08/31/2018	$249,848.00		osvaldo.simeone@njit.edu	323 DOCTOR MARTIN LUTHER	Newark	NJ	071021982	9735965275	CSE	7797	7923, 7935	$0.00
2015	1464542	Collaborative Research: I/UCRC Phase II: Center for Resource Recovery & Recycling	IIP	INDUSTRY/UNIV COOP RES CENTERS	07/01/2015	11/10/2015	Brajendra Mishra	CO	Colorado School of Mines	Continuing grant	Raffaella Montelli	06/30/2020	$90,000.00	Patrick Taylor, Corby Anderson	bmishra@wpi.edu	1500 Illinois	Golden	CO	804011887	3032733000	ENG	5761	5761, 8040	$0.00
2015	1527625	CIF: Small: Collaborative Research: Communicating While Computing: Mobile Fog Computing Over Wireless Heterogeneous Networks	CCF	COMM & INFORMATION FOUNDATIONS	09/01/2015	08/11/2015	Gesualdo Scutari	NY	SUNY at Buffalo	Standard Grant	Phillip Regalia	10/31/2015	$224,829.00		gscutari@purdue.edu	402 Crofts Hall	Buffalo	NY	142607016	7166452634	CSE	7797	7923, 7935	$0.00
2015	1564044	CIF: Small: Collaborative Research: Communicating While Computing: Mobile Fog Computing Over Wireless Heterogeneous Networks	CCF	COMM & INFORMATION FOUNDATIONS	09/01/2015	09/17/2015	Gesualdo Scutari	IN	Purdue University	Standard Grant	Phillip Regalia	08/31/2018	$224,829.00		gscutari@purdue.edu	Young Hall	West Lafayette	IN	479072114	7654941055	CSE	7797	7923, 7935	$0.00
2015	1553192	EAGER: Language and Architecture Design for Approximation at Different Granularities	CCF	SOFTWARE & HARDWARE FOUNDATION	09/01/2015	08/28/2015	Hadi Esmaeilzadeh	GA	Georgia Tech Research Corporation	Standard Grant	Tao Li	08/31/2017	$160,000.00		hadi@cc.gatech.edu	Office of Sponsored Programs	Atlanta	GA	303320420	4048944819	CSE	7798	7916, 7941, 7943	$0.00
2015	1525749	SHF: Small: Collaborative Research: Variation-Resilient VLSI Systems with Cross-Layer Controlled Approximation	CCF	SOFTWARE & HARDWARE FOUNDATION	08/01/2015	07/29/2015	Jiang Hu	TX	Texas A&M Engineering Experiment Station	Standard Grant	Sankar Basu	07/31/2018	$210,000.00		jianghu@ece.tamu.edu	TEES State Headquarters Bldg.	College Station	TX	778454645	9794587617	CSE	7798	7923, 7945	$0.00
2015	1526952	AF: Small: Fundamental Connections in Randomness and Complexity	CCF	ALGORITHMIC FOUNDATIONS	09/01/2015	08/12/2015	David Zuckerman	TX	University of Texas at Austin	Standard Grant	Tracy J. Kimbrel	08/31/2018	$400,000.00		diz@utexas.edu	101 E. 27th Street, Suite 5.300	Austin	TX	787121532	5124716424	CSE	7796	7923, 7927	$0.00
2015	1537536	An Innovative Optimization and Computational Framework for Assortment Problems Under Consider-Then-Rank Choice Models	CMMI	Service, Manufacturing, and Op	09/01/2015	08/09/2015	Retsef Levi	MA	Massachusetts Institute of Technology	Standard Grant	Donald Hearn	08/31/2018	$300,000.00	Vivek Farias	retsef@mit.edu	77 MASSACHUSETTS AVE	Cambridge	MA	021394301	6172531000	ENG	006Y	072E, 073E, 077E	$0.00
2015	1538493	Continuous Approaches to Optimization Problems in Graphs	CMMI	Service, Manufacturing, and Op	08/01/2015	08/03/2015	Sergiy Butenko	TX	Texas A&M Engineering Experiment Station	Standard Grant	Donald Hearn	07/31/2018	$218,872.00		butenko@tamu.edu	TEES State Headquarters Bldg.	College Station	TX	778454645	9794587617	ENG	006Y	072E, 073E, 077E	$0.00
2015	1547804	EAGER: Adaptive Shared Memory Management for Heterogeneous CPU-GPU Architectures	CCF	SOFTWARE & HARDWARE FOUNDATION	09/01/2015	08/12/2015	Weijun Xiao	VA	Virginia Commonwealth University	Standard Grant	Tao Li	08/31/2017	$300,000.00	Xubin He	wxiao@vcu.edu	P.O. Box 980568	RICHMOND	VA	232980568	8048286772	CSE	7798	7916, 7941	$0.00
2015	1543022	Integration of Environmental Chemistry and Computing to Advance Evidence-based Reasoning, Problem Solving, and Computational Thinking in Middle School Students	DRL	STEM + Computing (STEM+C) Part	09/15/2015	09/09/2015	Deborah Tatar	VA	Virginia Polytechnic Institute and State University	Standard Grant	Jill L. Karsten	08/31/2017	$1,250,000.00	Stephanie Rivale, Victor Sampson, Felicia Etzkorn	tatar@cs.vt.edu	Sponsored Programs 0170	BLACKSBURG	VA	240610001	5402315281	EHR	005Y		$0.00
2015	1535849	Workshop: Advanced Manufacturing for Smart Goods; Vancouver, Washington; May 19-20, 2015	CMMI	Manufacturing Machines & Equip, NANOMANUFACTURING, Materials Eng. & Processing	03/15/2015	03/06/2015	Brian Paul	OR	Oregon State University	Standard Grant	Zhijian Pei	02/29/2016	$33,401.00	David Johnson, Dave Kim, Rahul Panat, Christina Mastrangelo	brian.paul@oregonstate.edu	OREGON STATE UNIVERSITY	Corvallis	OR	973318507	5417374933	ENG	1468, 1788, 8092	082E, 083E, 084E, 1468, 1788, 7556	$0.00
2015	1457305	Evolutionary Rewiring of a Developmental Gene Regulatory Network	IOS	EVOLUTION OF DEVELOP MECHANISM	09/01/2015	08/27/2015	Gregory Wray	NC	Duke University	Standard Grant	Steven L. Klein	08/31/2018	$500,000.00		gwray@duke.edu	2200 W. Main St, Suite 710	Durham	NC	277054010	9196843030	BIO	1080	1228	$0.00
2015	1551609	Fostering Successful Innovative Large-Scale, Distributed Science and Engineering Projects through Integrated Collaboration	CNS	COMPUTER SYSTEMS	09/01/2015	08/25/2015	Nicholas Berente	GA	University of Georgia Research Foundation Inc	Standard Grant	M. Mimi McClure	08/31/2016	$100,000.00		berente@uga.edu	310 East Campus Rd	ATHENS	GA	306021589	7065425939	CSE	7354	7556	$0.00
2015	1528179	CSR: Small: Automatic Storage and Network Contention Management for Large-scale High-performance Computing Systems	CNS	COMPUTER SYSTEMS	09/01/2015	08/12/2015	Darrell Long	CA	University of California-Santa Cruz	Standard Grant	M. Mimi McClure	08/31/2018	$450,000.00		darrell@cse.ucsc.edu	1156 High Street	Santa Cruz	CA	950641077	8314595278	CSE	7354	7354, 7923	$0.00
2015	1546824	Conference: SciSIP Conference on Modelling Science, Technology, and Innovation, May 2016	SMA	SCIENCE OF SCIENCE POLICY	09/01/2015	07/31/2015	Katy Borner	IN	Indiana University	Standard Grant	Maryann Feldman	08/31/2016	$48,750.00	Stasa Milojevic	katy@indiana.edu	509 E 3RD ST	Bloomington	IN	474013654	8128550516	SBE	7626	7556, 7626, 9179	$0.00
2015	1525925	SHF: Small: Collaborative Research:Variation-Resilient VLSI Systems with Cross-Layer Controlled Approximation	CCF	SOFTWARE & HARDWARE FOUNDATION	08/01/2015	07/29/2015	Sachin Sapatnekar	MN	University of Minnesota-Twin Cities	Standard Grant	Sankar Basu	07/31/2018	$210,000.00		sachin@umn.edu	200 OAK ST SE	Minneapolis	MN	554552070	6126245599	CSE	7798	7923, 7945	$0.00
2015	1530479	An Integrated Learning Theory of Descriptive and Experience-Based Decisions	SES	DECISION RISK & MANAGEMENT SCI	08/01/2015	07/28/2015	Cleotilde Gonzalez	PA	Carnegie-Mellon University	Standard Grant	Robert E. O'Connor	07/31/2018	$484,997.00		conzalez@andrew.cmu.edu	5000 Forbes Avenue	PITTSBURGH	PA	152133815	4122689527	SBE	1321		$0.00
2015	1525943	AF: Small: Is the Simulation of Quantum Many-Body Systems Feasible on the Cloud?	CCF	ALGORITHMIC FOUNDATIONS	08/01/2015	07/20/2015	Pawel Wocjan	FL	University of Central Florida	Standard Grant	Almadena Y. Chtchelkanova	07/31/2018	$330,200.00	Eduardo Mucciolo, Dan Marinescu	wocjan@cs.ucf.edu	4000 CNTRL FLORIDA BLVD	ORLANDO	FL	328168005	4078821120	CSE	7796	7923, 7928	$0.00
2015	1549609	Workshop: Research Challenges in Modeling & Simulation for Engineering Complex Systems; Arlington, Virginia; December 2015	CMMI	Systems Science (SYS)	12/01/2015	07/21/2015	Richard Fujimoto	GA	Georgia Tech Research Corporation	Standard Grant	Diwakar Gupta	11/30/2016	$46,000.00		fujimoto@cc.gatech.edu	Office of Sponsored Programs	Atlanta	GA	303320420	4048944819	ENG	8085	067E, 068E, 073E, 7556, 8024, 8043	$0.00
2015	1500067	Conference on Multiscale Modeling with Partial Differential Equations in Computational Science and Engineering	DMS	COMPUTATIONAL MATHEMATICS	06/01/2015	05/21/2015	Salim Haidar	MI	Grand Valley State University	Standard Grant	Junping Wang	05/31/2016	$10,590.00	Paul Yu	haidars@gvsu.edu	1 Campus Drive	Allendale	MI	494019401	6163316826	MPS	1271	7237, 7556, 8396, 8609, 9263	$0.00
2015	1451495	Conference: Variation at the Crossroads - Toronto, Ontario, Canada; October 23-25, 2015	BCS	LINGUISTICS	04/01/2015	03/31/2015	Kirk Hazen	WV	West Virginia University Research Corporation	Standard Grant	William J. Badecker	09/30/2016	$25,879.00	Naomi Nagy	Kirk.Hazen@mail.wvu.edu	P.O. Box 6845	Morgantown	WV	265066845	3042933998	SBE	1311	1311, 9150	$0.00
2015	1501103	Operator algebras between theory and application	DMS	ANALYSIS PROGRAM	05/15/2015	03/19/2015	Marius Junge	IL	University of Illinois at Urbana-Champaign	Continuing grant	Bruce P. Palka	04/30/2018	$104,439.00		mjunge@illinois.edu	SUITE A	CHAMPAIGN	IL	618207473	2173332187	MPS	1281		$0.00
2015	1452712	CAREER: Understanding the Performance of Distributed Systems through Causal Tracing	CNS	COMPUTER SYSTEMS	03/01/2015	03/03/2015	Rodrigo Fonseca	RI	Brown University	Continuing grant	Gurdip Singh	02/29/2020	$220,834.00		rfonseca@cs.brown.edu	BOX 1929	Providence	RI	029121929	4018632777	CSE	7354	1045	$0.00
2014	1417674	Extreme-scale algorithms for geometric graphical data models in imaging, social and network science	DMS	CDS&E-MSS	08/01/2014	05/02/2015	Andrea Bertozzi	CA	University of California-Los Angeles	Continuing grant	Xiaoming Huo	07/31/2017	249999		bertozzi@math.ucla.edu	11000 Kinross Avenue, Suite 211	LOS ANGELES	CA	900952000	3107940102	MPS	8069	7433, 8084, 9263	$0.00
2014	1449619	WORKSHOP: PRIVACY IN AN ERA OF BIG DATA-Temple University; May 20-21, 2015	SES	Secure &Trustworthy Cyberspace	09/15/2014	08/28/2014	Paul Pavlou	PA	Temple University	Standard Grant	Heng Xu	08/31/2015	49999	Sunil Wattal	pavlou@temple.edu	3340 N. Broad Street	PHILADELPHIA	PA	191405104	2157077379	SBE	8060	7434	$0.00
2014	1439007	XPS: FULL: DSD: Collaborative Research: Rapid Prototyping HPC Environment for Deep Learning	CCF	Exploiting Parallel&Scalabilty	08/01/2014	08/05/2014	Geoffrey Fox	IN	Indiana University	Standard Grant	Rudolf Eigenmann	07/31/2017	315000	Judy Qiu, Gregor von Laszewski	gcf@indiana.edu	509 E 3RD ST	Bloomington	IN	474013654	8128550516	CSE	8283		$0.00
2014	1447721	BIGDATA: F: DKA: Collaborative Research: Theory and Algorithms for Parallel Probabilistic Inference with Big Data, via Big Model, in Realistic Distributed Computing Environments	IIS	Big Data Science &Engineering	09/01/2014	08/25/2014	Sinead Williamson	TX	University of Texas at Austin	Standard Grant	Jie Yang	08/31/2018	300000		sinead.williamson@mccombs.utexas.edu	101 E. 27th Street, Suite 5.300	Austin	TX	787121532	5124716424	CSE	8083	7433, 8083	$0.00
2014	1443887	EARS: Collaborative Research: Intelligence Measure of Cognitive Radio Networks	CNS	EARS	01/01/2015	08/26/2014	Kai Zeng	MI	University of Michigan Ann Arbor	Standard Grant	Min Song	11/30/2014	225139		kzeng2@gmu.edu	3003 South State St. Room 1062	Ann Arbor	MI	481091274	7347636438	CSE	7976	7976	$0.00
2014	1451088	EAGER: Big Data Analytics for Advanced Manufacturing Improvement	CMMI	MANFG ENTERPRISE SYSTEMS	09/01/2014	07/21/2014	Kamran Paynabar	GA	Georgia Tech Research Corporation	Standard Grant	Diwakar Gupta	08/31/2016	300000		kamran.paynabar@isye.gatech.edu	Office of Sponsored Programs	Atlanta	GA	303320420	4048944819	ENG	1786	071E, 078E, 7916	$0.00
2014	1436871	Targeted Infusion Project: Infusing Data-Enabled Active Learning in Mathematics and Statistics Courses	HRD	HIST BLACK COLLEGES AND UNIV	08/01/2014	07/16/2014	Carl Pettis	AL	Alabama State University	Standard Grant	Claudia M. Rankins	07/31/2017	399976	Asheber Abebe, Rajendran Swamidurai	cpettis@alasu.edu	915 South Jackson Street	Montgomery	AL	361010271	3342294742	EHR	1594	9150, 9178	$0.00
2014	1439052	XPS: FULL: DSD: Collaborative Research: Rapid Prototyping HPC Environment for Deep Learning	CCF	Exploiting Parallel&Scalabilty	08/01/2014	08/05/2014	Jack Dongarra	TN	University of Tennessee Knoxville	Standard Grant	Rudolf Eigenmann	07/31/2017	382500	Piotr Luszczek	dongarra@eecs.utk.edu	1 CIRCLE PARK	KNOXVILLE	TN	379960003	8659743466	CSE	8283	9150	$0.00
2014	1429826	MRI: Acquisition of a Big Data Compute Cluster for Interdisciplinary Research	DBI	MAJOR RESEARCH INSTRUMENTATION	08/01/2014	07/25/2014	Thomas Girke	CA	University of California-Riverside	Standard Grant	Robert Fleischmann	07/31/2015	548476	Julia Bailey-Serres, Michael Allen, Jason Stajich, Stefano Lonardi	thomas.girke@ucr.edu	Office of Research	RIVERSIDE	CA	925211000	9518275535	BIO	1189		$0.00
2014	1464487	EARS: Collaborative Research: Intelligence Measure of Cognitive Radio Networks	CNS	EARS	09/15/2014	10/20/2014	Kai Zeng	VA	George Mason University	Standard Grant	Thyagarajan Nandagopal	12/31/2017	225139		kzeng2@gmu.edu	4400 UNIVERSITY DR	FAIRFAX	VA	220304422	7039932295	CSE	7976	7976	$0.00
2014	1519023	RAPID: Socio-technical systems and Big Data Analytics in the Ebola Response	IIS	INFORMATION TECHNOLOGY RESEARC, Cyber-Human Systems (CHS)	12/15/2014	12/16/2014	Carleen Maitland	PA	Pennsylvania State Univ University Park	Standard Grant	William Bainbridge	11/30/2015	99902	Andrea Tapia, Vasant Honavar	cmaitland@ist.psu.edu	110 Technology Center Building	UNIVERSITY PARK	PA	168027000	8148651372	CSE	1640, 7367	001Z, 1640, 5993, 7367, 7393, 7498, 7522, 7526, 7544, 7914	$0.00
2014	1350885	CAREER: High Performance Spatial Queries and Analytics for Spatial Big Data	IIS	INFO INTEGRATION & INFORMATICS	09/01/2014	08/20/2014	Fusheng Wang	GA	Emory University	Continuing grant	Frank Olken	08/31/2019	86627		fusheng.wang@stonybrook.edu	1599 Clifton Rd NE, 4th Floor	ATLANTA	GA	303221620	4047272503	CSE	7364	1045, 7364	$0.00
2014	1427536	MRI: Acquisition of Big Data Training and Research Laboratory	CNS	MAJOR RESEARCH INSTRUMENTATION	08/01/2014	08/20/2014	Taghi Khoshgoftaar	FL	Florida Atlantic University	Standard Grant	Rita V. Rodriguez	07/31/2017	600000	Ramesh Teegavarapu, Hari Kalva, Xingquan Zhu, Pierre-Philippe Beaujean	taghi@cse.fau.edu	777 GLADES RD	BOCA RATON	FL	334316424	5612970777	CSE	1189	1189	$0.00
2014	1413864	EAGER: Council for Big Data, Ethics, and Society	IIS	INFORMATION TECHNOLOGY RESEARC	04/01/2014	04/01/2014	danah boyd	NY	Data & Society Research Institute	Standard Grant	Sylvia J. Spengler	03/31/2016	299840		danah@danah.org	36 West 20th Street	New York	NY	100110000	4012619723	CSE	1640	7364, 7433, 7916, 8083, 1640	$0.00
2014	1502325	Privacy in the Infosphere: Developing Ethical Guidelines for Managing Big Data in Research	SES	METHOD, MEASURE & STATS, PROGRAM EVALUATION	01/01/2015	12/23/2014	Jeffrey Collmann	DC	Georgetown University	Standard Grant	Cheryl L. Eavey	12/31/2015	49221		collmanj@georgetown.edu	37th & O St N W	Washington	DC	200571789	2026250100	SBE	1333, 7261		$0.00
2014	1518140	I-Corps: Feasibility Study for Commercializing a Domain-Specific Big Data Analytics Cloud Software Stack	IIP	I-Corps	12/15/2014	12/12/2014	Lei Huang	TX	Prairie View A & M University	Standard Grant	Rathindra DasGupta	05/31/2015	50000		lhuang@pvamu.edu	P O Box 667	Prairie View	TX	774460667	9362611689	ENG	8023		$0.00
2014	1444094	TUES: EAGER: Scaffolding Big Data for Authentic Learning of Computing	DUE	IUSE	09/01/2014	08/17/2014	Dennis Kafura	VA	Virginia Polytechnic Institute and State University	Standard Grant	Paul Tymann	08/31/2015	97658	Eli Tilevich, Clifford Shaffer	kafura@cs.vt.edu	Sponsored Programs 0170	BLACKSBURG	VA	240610001	5402315281	EHR	1998	9178, 7916, 8244,	$0.00
2014	1447720	BIGDATA: F: DKM: Collaborative Research: Making Big Data Active: From Petabytes to Megafolks in Milliseconds	IIS	INFORMATION TECHNOLOGY RESEARC	09/01/2014	08/26/2014	Michael Carey	CA	University of California-Irvine	Standard Grant	Frank Olken	08/31/2018	784380	Nalini Venkatasubramanian	mjcarey@ics.uci.edu	5171 California Avenue, Ste 150	IRVINE	CA	926977600	9498244768	CSE	1640	1640, 7433, 8083	$0.00
2014	1439005	XPS: FULL: DSD: Collaborative Research: Rapid Prototyping HPC Environment for Deep Learning	CCF	Exploiting Parallel&Scalabilty	08/01/2014	08/05/2014	Andrew Ng	CA	Stanford University	Standard Grant	Rudolf Eigenmann	07/31/2017	202500		ang@cs.stanford.edu	3160 Porter Drive	Palo Alto	CA	943041212	6507232300	CSE	8283		$0.00
2014	1444794	Collaborative Research: Student Travel Support: International Workshop on Big Data in Life Sciences, Newport Beach, CA, September 20, 2014	CCF	INFO INTEGRATION & INFORMATICS, ALGORITHMIC FOUNDATIONS	09/01/2014	08/26/2014	Jaroslaw Zola	NJ	Rutgers University New Brunswick	Standard Grant	Mitra Basu	10/31/2014	10000		jzola@buffalo.edu	3 RUTGERS PLAZA	NEW BRUNSWICK	NJ	089018559	8489320150	CSE	7364, 7796	7556, 7931, 8083, 7926	$0.00
2014	1461484	Collaborative Research: Student Travel Support: International Workshop on Big Data in Life Sciences, Newport Beach, CA, September 20, 2014	CCF	INFO INTEGRATION & INFORMATICS, ALGORITHMIC FOUNDATIONS	09/15/2014	09/10/2014	Jaroslaw Zola	NY	SUNY at Buffalo	Standard Grant	Mitra Basu	08/31/2015	10000		jzola@buffalo.edu	402 Crofts Hall	Buffalo	NY	142600000	7166452634	CSE	7364, 7796	7556, 7931, 8083, 7926	$0.00
2014	1422925	NeTS: Small: Big Data and Optical Lightpaths-Driven Software Defined Networking	CNS	COMPUTING RES INFRASTRUCTURE, RES IN NETWORKING TECH & SYS	10/01/2014	09/02/2014	T. S. Eugene Ng	TX	William Marsh Rice University	Standard Grant	Darleen L. Fisher	09/30/2017	443431		eugeneng@rice.edu	6100 MAIN ST	HOUSTON	TX	770051827	7133484820	CSE	7359, 7363	7363, 7923	$0.00
2014	1447549	BIGDATA: F: DKM: DKA: Big Data Modeling and Analysis with Depth and Scale	IIS	Big Data Science &Engineering	08/01/2014	08/27/2014	Coimbatore Ramakrishnan	NY	SUNY at Stony Brook	Standard Grant	James French	07/31/2018	1500000	I. Ramakrishnan, Scott Smolka, Yanhong Liu, Maureen O'Leary	cram@cs.sunysb.edu	WEST 5510 FRK MEL LIB	STONY BROOK	NY	117943362	6316329949	CSE	8083	7433, 8083	$0.00
2014	1447861	BIGDATA: F: DKM: Collaborative Research: Scalable Middleware for Managing and Processing Big Data on Next Generation HPC Systems	IIS	Big Data Science &Engineering	09/01/2014	08/25/2014	Amitava Majumdar	CA	University of California-San Diego	Standard Grant	Almadena Y. Chtchelkanova	08/31/2017	359999	Mahidhar Tatineni	majumdar@sdsc.edu	Office of Contract & Grant Admin	La Jolla	CA	920930934	8585344896	CSE	8083	7433, 8083	$0.00
2014	1447676	BIGDATA: F: DKA: Collaborative Research: Theory and Algorithms for Parallel Probabilistic Inference with Big Data, via Big Model, in Realistic Distributed Computing Environments	IIS	Big Data Science &Engineering	09/01/2014	08/25/2014	Eric Xing	PA	Carnegie-Mellon University	Standard Grant	Jie Yang	08/31/2018	500000		epxing@cs.cmu.edu	5000 Forbes Avenue	PITTSBURGH	PA	152133815	4122689527	CSE	8083	7433, 8083	$0.00
2014	1447826	BIGDATA: F: DKM: Collaborative Research: Making Big Data Active: From Petabytes to Megafolks in Milliseconds	IIS	INFORMATION TECHNOLOGY RESEARC	09/01/2014	08/26/2014	Vassilis Tsotras	CA	University of California-Riverside	Standard Grant	Frank Olken	08/31/2018	715620	Evangelos Christidis	tsotras@cs.ucr.edu	Office of Research	RIVERSIDE	CA	925211000	9518275535	CSE	1640	1640, 7433, 8083	$0.00
2014	1447879	BIGDATA: F: DKA: CSD: DKM: Theory and Algorithms for Processing Data with Sparse and Multilinear Structure	IIS	OFFICE OF MULTIDISCIPLINARY AC, INFORMATION TECHNOLOGY RESEARC, Big Data Science &Engineering	10/01/2014	08/25/2014	Yoram Bresler	IL	University of Illinois at Urbana-Champaign	Standard Grant	Christopher Clifton	09/30/2015	949011	Marius Junge, Yihong Wu, Kiryung Lee	ybresler@uiuc.edu	SUITE A	CHAMPAIGN	IL	618207473	2173332187	CSE	1253, 1640, 8083	1640, 7433, 8083, 8251	$0.00
2014	1447416	BIGDATA: F: DKA: Usable Multiple Scale Big Data Analytics through Interactive Visualization	IIS	Big Data Science &Engineering	09/01/2014	08/25/2014	Christopher North	VA	Virginia Polytechnic Institute and State University	Standard Grant	Maria Zemankova	08/31/2015	998912	Leanna House, Scotland Leman, Yong Cao	north@cs.vt.edu	Sponsored Programs 0170	BLACKSBURG	VA	240610001	5402315281	CSE	8083	7433, 8083	$0.00
2014	1447804	BIGDATA: F: DKM: Collaborative Research: Scalable Middleware for Managing and Processing Big Data on Next Generation HPC Systems	IIS	Big Data Science &Engineering	09/01/2014	08/25/2014	Dhabaleswar Panda	OH	Ohio State University	Standard Grant	Almadena Y. Chtchelkanova	08/31/2017	720191		panda@cse.ohio-state.edu	Office of Sponsored Programs	Columbus	OH	432101016	6142923805	CSE	8083	7433, 8083	$0.00
2014	1451316	EAGER: A Novel Algorithmic Framework for Discovering Subnetworks from Big Biological Data	CCF	ALGORITHMIC FOUNDATIONS	09/01/2014	08/20/2014	Dongxiao Zhu	MI	Wayne State University	Standard Grant	Mitra Basu	08/31/2016	174989	Robert Reynolds	dzhu@wayne.edu	5057 Woodward	Detroit	MI	482023622	3135772424	CSE	7796	7916, 7931	$0.00
2014	1440686	CC*IIE Campus Design: Building The 10Gbps Network for Big Data in the Sciences	ACI	Campus Cyberinfrastrc (CC-NIE)	09/01/2014	08/13/2014	Julie Legler	MN	Saint Olaf College	Standard Grant	Kevin L. Thompson	08/31/2016	327640	Craig Rice	legler@stolaf.edu	1520 St. Olaf Avenue	Northfield	MN	550571098	5077863000	CSE	8080		$0.00
2014	1408910	RI: Medium: Collaborative Research: Next-Generation Statistical Optimization Methods for Big Data Computing	IIS	ROBUST INTELLIGENCE	08/15/2014	08/13/2014	Han Liu	NJ	Princeton University	Continuing grant	Todd Leen	07/31/2018	22262		hanliu@princeton.edu	Off. of Research & Proj. Admin.	Princeton	NJ	085400036	6092583090	CSE	7495	7495, 7924	$0.00
2014	1407939	RI: Medium: Collaborative Research: Next-Generation Statistical Optimization Methods for Big Data Computing	IIS	ROBUST INTELLIGENCE	08/15/2014	08/13/2014	Tong Zhang	NJ	Rutgers University New Brunswick	Continuing grant	Todd Leen	07/31/2018	143757		tzhang@stat.rutgers.edu	3 RUTGERS PLAZA	NEW BRUNSWICK	NJ	089018559	8489320150	CSE	7495	7495, 7924	$0.00
2014	1444666	Student Travel Support for the 2014 IEEE International Conference on Big Data	IIS	INFO INTEGRATION & INFORMATICS	06/15/2014	06/17/2014	Jimmy Lin	MD	University of Maryland College Park	Standard Grant	Frank Olken	05/31/2015	20000		jimmylin@umd.edu	3112 LEE BLDG	COLLEGE PARK	MD	207425141	3014056269	CSE	7364	7364, 7556	$0.00
2014	1419219	Conference on Nonparametric Statistics for Big Data, June 4-6, 2014	DMS	STATISTICS	06/01/2014	03/21/2014	Brian Yandell	WI	University of Wisconsin-Madison	Standard Grant	Gabor J. Szekely	05/31/2015	10000	Hao Zhang, Xiaotong Shen	byandell@wisc.edu	21 North Park Street	MADISON	WI	537151218	6082623822	MPS	1269	7556	$0.00
2014	1440610	CC*IIE Networking Infrastructure: Enabling Scientific Discovery through a UW-DMZ	ACI	Campus Cyberinfrastrc (CC-NIE)	09/01/2014	09/22/2014	Craig Douglas	WY	University of Wyoming	Standard Grant	Kevin L. Thompson	08/31/2016	500000	Bryan Shader, Timothy Kuhfuss, Robert Morrison	craig.c.douglas@gmail.com	1000 E. University Avenue	Laramie	WY	820712000	3077665320	CSE	8080	9150	$0.00
2014	1423373	Doctoral Dissertation Research: An Ethnographic Analysis of the Production and Management of Astronomy's Big Data Sets	BCS	CULTURAL ANTHROPOLOGY, SCIENCE, TECH & SOCIETY	08/01/2014	07/08/2014	Hugh Raffles	NY	The New School	Standard Grant	Jeffrey Mantz	01/31/2016	18000	Katheryn Detwiler	rafflesh@newschool.edu	66 W 12TH ST RM 800	New York	NY	100118603	2122295600	SBE	1390, 7603	1390, 7603, 9179, SMET	$0.00
2014	1456763	CGV: Small: Graph-Based Techniques for Visual Analytics of Big Scientific Data	IIS	GRAPHICS & VISUALIZATION	08/25/2014	09/09/2014	Chaoli Wang	IN	University of Notre Dame	Continuing grant	Maria Zemankova	07/31/2016	218422	Ching-Kuang Shene, Seung Hyun Kim	chaoli.wang@nd.edu	940 Grace Hall	NOTRE DAME	IN	465565708	5746317432	CSE	7453	7453, 7923	$0.00
2014	1447822	BIGDATA: F: DKA: Learning a Union of Subspaces from Big and Corrupted Data	IIS	OFFICE OF MULTIDISCIPLINARY AC, ROBUST INTELLIGENCE, Big Data Science &Engineering	09/01/2014	08/25/2014	Rene Vidal	MD	Johns Hopkins University	Standard Grant	Jie Yang	08/31/2017	600000	Daniel Robinson	rvidal@cis.jhu.edu	3400 N CHARLES ST	Baltimore	MD	212182608	4105168668	CSE	1253, 7495, 8083	7433, 8083, 8251	$0.00
2014	1421910	TWC: Small: Practical Assured Big Data Analysis in the Cloud	CNS	Secure &Trustworthy Cyberspace	10/01/2014	08/22/2014	Patrick Eugster	IN	Purdue University	Standard Grant	Jeremy Epstein	09/30/2017	449999		peugster@cs.purdue.edu	Young Hall	West Lafayette	IN	479072114	7654941055	CSE	8060	7434, 7923	$0.00
2014	1447771	BIGDATA: F: DKM: Collaborative Research: PXFS: ParalleX Based Transformative I/O System for Big Data	IIS	SOFTWARE & HARDWARE FOUNDATION, INFORMATION TECHNOLOGY RESEARC, Big Data Science &Engineering	09/01/2014	08/22/2014	Walter Ligon	SC	Clemson University	Standard Grant	Almadena Y. Chtchelkanova	08/31/2016	300000	FRANK FELTUS	walt@clemson.edu	300 BRACKETT HALL	CLEMSON	SC	296340001	8646562424	CSE	7798, 1640, 8083	7433, 8083, 9150, 1640, 7942	$0.00
2014	1405688	II-EN: Hadoop NextGen Infrastructure for Heterogeneous Approaches to Data-Intensive Computing	CNS	COMPUTING RES INFRASTRUCTURE	08/01/2014	07/25/2014	Jimmy Lin	MD	University of Maryland College Park	Standard Grant	Christopher Clifton	07/31/2017	499852		jimmylin@umd.edu	3112 LEE BLDG	COLLEGE PARK	MD	207425141	3014056269	CSE	7359	7359	$0.00
2014	1440166	EAGER: Science in the Time of Big Data	DEB	LONG TERM ECOLOGICAL RESEARCH	06/15/2014	06/14/2014	Debra Peters	NM	New Mexico State University	Standard Grant	Saran Twombly	05/31/2016	289696	Kris Havstad	debpeter@nmsu.edu	Corner of Espina St. & Stewart	Las Cruces	NM	880038002	5756461590	BIO	1195	7916, 9150, 9169,	$0.00
2014	1419196	Making Big and Complex Data Easier to Assemble and Analyze in Distributed CI Environments: Expanding on Metagenomics Challenges Defined by CAMERA	ACI	DATANET	02/15/2014	02/18/2014	Mark Ellisman	CA	University of California-San Diego	Standard Grant	Robert Chadduck	01/31/2016	250000		mark@ncmir.ucsd.edu	Office of Contract & Grant Admin	La Jolla	CA	920930934	8585344896	CSE	7726	7916	$0.00
2014	1431263	Postdoctoral Fellowship: The Impact of Big Data on the Science of Metabolism	SES	SCIENCE, TECH & SOCIETY	01/01/2015	07/24/2014	Hannah Landecker	CA	University of California-Los Angeles	Standard Grant	Frederick M Kronz	12/31/2016	149942	Nadine Levin	landecker@soc.ucla.edu	11000 Kinross Avenue, Suite 211	LOS ANGELES	CA	900952000	3107940102	SBE	7603	7137, 7567, 7915	$0.00
2014	1447650	BIGDATA: F: DKM: Collaborative Research: PXFS: ParalleX Based Transformative I/O System for Big Data	IIS	INFORMATION TECHNOLOGY RESEARC	09/01/2014	08/22/2014	Maciej Brodowicz	IN	Indiana University	Standard Grant	Almadena Y. Chtchelkanova	08/31/2016	300000	Thomas Sterling	mbrodowi@indiana.edu	509 E 3RD ST	Bloomington	IN	474013654	8128550516	CSE	1640	1640, 7433, 8083	$0.00
2014	1447831	BIGDATA: F: DKM: Collaborative Research: PXFS: ParalleX Based Transformative I/O System for Big Data	IIS	INFORMATION TECHNOLOGY RESEARC	09/01/2014	08/22/2014	Hartmut Kaiser	LA	Louisiana State University & Agricultural and Mechanical College	Standard Grant	Almadena Y. Chtchelkanova	08/31/2016	299995		hkaiser@cct.lsu.edu	202 Himes Hall	Baton Rouge	LA	708032701	2255782760	CSE	1640	1640, 7433, 8083, 9150	$0.00
2014	1443885	EARS: Collaborative Research: Intelligence Measure of Cognitive Radio Networks	CNS	EARS, SPECIAL PROJECTS - CISE	01/01/2015	04/17/2015	Xiaohua Li	NY	SUNY at Binghamton	Standard Grant	Thyagarajan Nandagopal	12/31/2017	470999	Yu Chen	xli@binghamton.edu	4400 VESTAL PKWY E	BINGHAMTON	NY	139026000	6077776136	CSE	7976, 1714	7976, 7363, 9251	$0.00
2014	1447700	BIGDATA: F: DKA: Scalable, Private Algorithms for Continual Data Analysis	IIS	Secure &Trustworthy Cyberspace, Big Data Science &Engineering	09/01/2014	08/26/2014	Adam Smith	PA	Pennsylvania State Univ University Park	Standard Grant	Balasubramanian Kalyanasundaram	08/31/2018	500000	Sofya Raskhodnikova	asmith@cse.psu.edu	110 Technology Center Building	UNIVERSITY PARK	PA	168027000	8148651372	CSE	8060, 8083	7433, 7434, 8083	$0.00
2014	1351047	CAREER: Towards a Big Data Application Server Stack	CNS	CAREER: FACULTY EARLY CAR DEV, COMPUTER SYSTEMS	02/01/2014	08/27/2014	Tyson Condie	CA	University of California-Los Angeles	Continuing grant	M. Mimi McClure	01/31/2019	279558		tconde@cs.ucla.edu	11000 Kinross Avenue, Suite 211	LOS ANGELES	CA	900952000	3107940102	CSE	1045, 7354	1045	$0.00
2014	1451684	WORKSHOP: Open Data/Private Persons: Forging a New Social Contract for Biomedicine in an Age of Genomics and Big Data	SES	SCIENCE, TECH & SOCIETY	09/01/2014	08/21/2014	Jennifer Reardon	CA	University of California-Santa Cruz	Standard Grant	Frederick M Kronz	08/31/2015	25000		reardon1@ucsc.edu	1156 High Street	Santa Cruz	CA	950641077	8314595278	SBE	7603		$0.00
2014	1422127	RI: Small: Improving Multi-label Classifiers by Learning Output Representations	IIS	ROBUST INTELLIGENCE	08/01/2014	07/23/2014	Yuhong Guo	PA	Temple University	Standard Grant	Todd Leen	07/31/2017	439191		yuhong@temple.edu	3340 N. Broad Street	PHILADELPHIA	PA	191405104	2157077379	CSE	7495	7495, 7923	$0.00
2014	1447795	BIGDATA: F: DKM: Addressing the two V's of Veracity and Variety in Big Data	IIS	INFO INTEGRATION & INFORMATICS, DATANET, Big Data Science &Engineering	09/01/2014	08/26/2014	Nitesh Chawla	IN	University of Notre Dame	Standard Grant	Sylvia J. Spengler	08/31/2018	1000000	Thanuka Wickramarathne, Dong Wang	nchawla@nd.edu	940 Grace Hall	NOTRE DAME	IN	465565708	5746317432	CSE	7364, 7726, 8083	7433, 8083	$0.00
2014	1356486	Collaborative Research: ABI Development: A New Platform for highly-optimized, low-latency pipelines for genomic data analysis	DBI	ADVANCES IN BIO INFORMATICS	09/15/2014	09/15/2014	Yanlei Diao	MA	University of Massachusetts Amherst	Standard Grant	Anne Maglia	08/31/2017	519999		yanlei@cs.umass.edu	Research Administration Building	AMHERST	MA	010039242	4135450698	BIO	1165	9179, 9251	$0.00
2014	1356469	Collaborative Research: ABI Development: A New Platform for highly-optimized, low-latency pipelines for genomic data analysis	DBI	ADVANCES IN BIO INFORMATICS	09/15/2014	09/15/2014	Toby Bloom	NY	New York Genome Center	Standard Grant	Anne Maglia	08/31/2017	345581		tbloom@nygenome.org	101 Avenue of the Americas	New York	NY	100131991	6469777000	BIO	1165		$0.00
2014	1349575	WORKSHOP: MASS SPECTROMETRY BIG DATA TO KNOWLEDGE	CHE	OFFICE OF MULTIDISCIPLINARY AC, STATISTICS, Biological Anthropology, PROJECTS	09/15/2014	08/30/2014	John Yates III	CA	The Scripps Research Institute	Standard Grant	Colby A. Foss	08/31/2015	76500		jyates@scripps.edu	10550 N TORREY PINES RD	LA JOLLA	CA	920371000	8587848653	MPS	1253, 1269, 1392, 1978	7556	$0.00
2014	1447711	BIGDATA: F: DKA: DKM: Novel Out-of-core and Parallel Algorithms for Processing Biological Big Data	IIS	Big Data Science &Engineering	09/01/2014	08/25/2014	Sanguthevar Rajasekaran	CT	University of Connecticut	Standard Grant	Almadena Y. Chtchelkanova	08/31/2018	1200000	Joerg Graf, Jinbo Bi, Sartaj Sahni, George Weinstock	rajasek@engr.uconn.edu	438 Whitney Road Ext.	Storrs	CT	062691133	8604863622	CSE	8083	7433, 8083	$0.00
2014	1440637	CC*IIE Networking Infrastructure: Enabling and Improving Data-Driven Research at Texas State University	ACI	Campus Cyberinfrastrc (CC-NIE)	10/01/2014	08/19/2014	Xiao Chen	TX	Texas State University - San Marcos	Standard Grant	Kevin L. Thompson	09/30/2016	499896	Jennifer Jensen, Hongchi Shi, Michael O'Connor, Ronald Walter	xc10@txstate.edu	601 University Drive	San Marcos	TX	786664616	5122452314	CSE	8080		$0.00
2014	1421823	SHF: Small: Introducing Next Generation I/O Accelerator	CCF	SOFTWARE & HARDWARE FOUNDATION	08/01/2014	07/09/2014	Qing Yang	RI	University of Rhode Island	Standard Grant	Hong Jiang	07/31/2017	479998		qyang@ele.uri.edu	RESEARCH OFFICE	KINGSTON	RI	028811967	4018745138	CSE	7798	7923, 7941, 9150	$0.00
2014	1361869	Conference on Frontiers of Hierarchical Modeling in Observational Studies, Complex Surveys and Big Data, May 29-31, 2014	DMS	METHOD, MEASURE & STATS, STATISTICS	05/15/2014	04/03/2014	Yan Li	MD	University of Maryland College Park	Standard Grant	Xiaoming Huo	04/30/2015	10000	P. Lahiri	yli@survey.umd.edu	3112 LEE BLDG	COLLEGE PARK	MD	207425141	3014056269	MPS	1333, 1269	7556	$0.00
2014	1447000	Broadening Participation in the Workshop on Leveraging High Performance Computing Resources for Big Data Management	ACI	INFORMATION TECHNOLOGY RESEARC, EDUCATION AND WORKFORCE	08/01/2014	07/23/2014	Ritu Ritu	TX	University of Texas at Austin	Standard Grant	sushil prasad	07/31/2015	37800	Maria Esteva	rauta@tacc.utexas.edu	101 E. 27th Street, Suite 5.300	Austin	TX	787121532	5124716424	CSE	1640, 7361	7231, 7556	$0.00
2014	1443054	CIF21 DIBBs: Middleware and High Performance Analytics Libraries for Scalable Data Science	ACI	DATANET	10/01/2014	03/25/2015	Geoffrey Fox	IN	Indiana University	Standard Grant	Amy Walton	09/30/2019	5000000	Judy Qiu, Shantenu Jha, Fusheng Wang, Madhav Marathe	gcf@indiana.edu	509 E 3RD ST	Bloomington	IN	474013654	8128550516	CSE	7726	7433, 8048	$0.00
2014	1405985	CI-P: Planning for SMART-MOVE: A Spatiotemporal Annotated Human Activity Repository for Advanced Motion Recognition and Analysis Research	CNS	SPECIAL PROJECTS - CISE, COMPUTING RES INFRASTRUCTURE	09/01/2014	04/10/2015	Fillia Makedon	TX	University of Texas at Arlington	Standard Grant	Tatiana D. Korelsky	08/31/2017	116000	Vangelis Metsis, Heng Huang, Junzhou Huang, Vassilis Athitsos	makedon@cse.uta.edu	1 UNIVERSITY OF TEXAS AT	Arlington	TX	760190145	8172722105	CSE	1714, 7359	7359, 7495, 9251	$0.00
2014	1447471	BIGDATA: F: DKA: Randomized methods for high-dimensional data analysis	IIS	Big Data Science &Engineering	09/01/2014	08/25/2014	Jelani Nelson	MA	Harvard University	Standard Grant	Jie Yang	08/31/2018	285000		minilek@seas.harvard.edu	1350 MASSACHUSETTS AVE	Cambridge	MA	021383846	6174955501	CSE	8083	7433, 8083	$0.00
2014	1439622	I/UCRC Phase II: Center on Intelligent Storage	IIP	INDUSTRY/UNIV COOP RES CENTERS	09/15/2014	09/15/2014	David Du	MN	University of Minnesota-Twin Cities	Continuing grant	Thyagarajan Nandagopal	08/31/2019	132360	Jon Weissman, Mohamed Mokbel, David Lilja, Abhishek Chandra	du@cs.umn.edu	200 OAK ST SE	Minneapolis	MN	554552070	6126245599	ENG	5761	5761, 8039	$0.00
2014	1429526	MRI: Development: A Distributed Visual Analytics Sandbox for High Volume Data Streams	CNS	MAJOR RESEARCH INSTRUMENTATION, SPECIAL PROJECTS - CISE	08/01/2014	04/17/2015	Raju Gottumukkala	LA	University of Louisiana at Lafayette	Standard Grant	Rita V. Rodriguez	07/31/2018	515998	Vijay Raghavan, Dmitri Perkins, Ryan Benton, Christoph Borst	raju@louisiana.edu	104 University Circle	Lafayette	LA	705032701	3374826203	CSE	1189, 1714	1189, 9150, 9251	$0.00
2014	1439672	I/UCRC Phase II: Center on Intelligent Storage	IIP	INDUSTRY/UNIV COOP RES CENTERS	09/15/2014	09/15/2014	Krishna Kant	PA	Temple University	Continuing grant	Thyagarajan Nandagopal	08/31/2019	65000	Jie Wu	kkant@temple.edu	3340 N. Broad Street	PHILADELPHIA	PA	191405104	2157077379	ENG	5761	5761, 8039	$0.00
2014	1439722	I/UCRC Phase II: Center on Intelligent Storage	IIP	INDUSTRY/UNIV COOP RES CENTERS	09/15/2014	09/15/2014	A.L. Narasimha Reddy	TX	Texas A&M Engineering Experiment Station	Continuing grant	Thyagarajan Nandagopal	08/31/2019	65000	Krishna Narayanan, Paul Gratz	reddy@ece.tamu.edu	TEES State Headquarters Bldg.	College Station	TX	778454645	9794587617	ENG	5761	5761, 8039	$0.00
2014	1357874	Big Data in Macro and Labor Economics: New Insights into Open Questions	SES	ECONOMICS	03/01/2014	03/04/2014	Fatih Guvenen	MA	National Bureau of Economic Research Inc	Standard Grant	Nancy A. Lutz	02/28/2017	284175		guvenen@umn.edu	1050 Massachusetts Avenue	Cambridge	MA	021385398	6178683900	SBE	1320		$0.00
2014	1416949	STTR Phase I: A platform for biological information integration and knowledge discovery	IIP	STTR PHASE I	07/01/2014	06/03/2014	Jinfeng Zhang	FL	INSILICOM LLC	Standard Grant	Ruth M. Shuman	06/30/2015	225000	Adrian Barbu	jfzhang3@gmail.com	1224 Conservancy Dr E	Tallahassee	FL	323126743	8502283897	ENG	1505	5371, 8038, 1505	$0.00
2014	1454835	EAGER: Spectrum Situational Awareness-Understanding the Data	CNS	RES IN NETWORKING TECH & SYS	10/01/2014	08/26/2014	Dmitri Perkins	LA	University of Louisiana at Lafayette	Standard Grant	Wenjing Lou	09/30/2016	180832		perkins@cacs.louisiana.edu	104 University Circle	Lafayette	LA	705032701	3374826203	CSE	7363	7916, 9150	$0.00
2014	1418352	Situating Big Data: Assessing Game-Based STEM Learning in Context	DRL	REAL	09/01/2014	08/21/2014	Constance Steinkuehler	WI	University of Wisconsin-Madison	Standard Grant	Finbarr Sloane	08/31/2016	777955	Matthew Berland	steinkuehler@wisc.edu	21 North Park Street	MADISON	WI	537151218	6082623822	EHR	7625	7625, 8244	$0.00
2014	1443069	CIF21 DIBBs: An Infrastructure Supporting Collaborative Data Analytics Workflow Design and Management	ACI	DATANET, CDS&E	01/01/2015	09/08/2014	Jia Zhang	PA	Carnegie-Mellon University	Standard Grant	Amy Walton	12/31/2016	999900	Shiyong Lu	jia.zhang@sv.cmu.edu	5000 Forbes Avenue	PITTSBURGH	PA	152133815	4122689527	CSE	7726, 8084	1057, 7433, 8048, 9102, CVIS, 8084	$0.00
2014	1429518	MRI: Acquisition of a High Performance Computing Cluster to Support Multidisciplinary Big Data Analysis and Modeling	CNS	MAJOR RESEARCH INSTRUMENTATION	09/01/2014	08/20/2014	Long-zhuang Li	TX	Texas A&M University Corpus Christi	Standard Grant	Rita V. Rodriguez	08/31/2017	399038	Lihong Su, Christopher Bird, Feiqin Xie, Ruizhi Chen	Longzhuang.Li@tamucc.edu	6300 Ocean Drive	Corpus Christi	TX	784125503	3618252177	CSE	1189	1189	$0.00
2014	1422910	AF: Small: Foundations for Learning in the Age of Big Data---New Frameworks and Algorithms for Interactive, Distributed, and Multi-Task Machine Learning	CCF	ROBUST INTELLIGENCE, ALGORITHMIC FOUNDATIONS	08/01/2014	07/24/2014	Maria-Florina Balcan	PA	Carnegie-Mellon University	Standard Grant	Balasubramanian Kalyanasundaram	07/31/2017	400000		ninamf@cs.cmu.edu	5000 Forbes Avenue	PITTSBURGH	PA	152133815	4122689527	CSE	7495, 7796	7923, 7926, 7495	$0.00
2014	1417056	Advances in Interdisciplinary Statistics and Combinatorics, October 10-12, 2014	DMS	STATISTICS	06/01/2014	04/21/2014	Sat Gupta	NC	University of North Carolina Greensboro	Standard Grant	Gabor J. Szekely	05/31/2015	10000	Shan Suthaharan, Jan Rychtar	sngupta@uncg.edu	1111 Spring Garden Street	GREENSBORO	NC	274125013	3363345878	MPS	1269	7556	$0.00
2014	1440504	North America-East Asia Workshop on Big Data Analytics for Infrastructure and Building Sustainability and Resilience (IBSR) Research Changsha, China - September 19-21, 2014.	CBET	COLLABORATIVE RESEARCH, ENVIRONMENTAL SUSTAINABILITY	08/01/2014	07/18/2014	Wai Kiong Chong	AZ	Arizona State University	Standard Grant	Bruce K. Hamilton	07/31/2015	50000		ochong@asu.edu	ORSPA	TEMPE	AZ	852816011	4809655479	ENG	7298, 7643	5978, 8020, 9200	$0.00
2014	1352046	CAREER: Research on Weather and Climate Impacts of Land Use and Land Cover (LULC) Change--Supporting Technology-Driven Science Inquiry as Pedagogy	AGS	PHYSICAL & DYNAMIC METEOROLOGY, CLIMATE & LARGE-SCALE DYNAMICS, EXP PROG TO STIM COMP RES	05/01/2014	04/01/2014	Udaysankar Nair	AL	University of Alabama in Huntsville	Standard Grant	Nicholas F. Anderson	04/30/2019	748271		nair@nsstc.uah.edu	301 Sparkman Drive	Huntsville	AL	358051911	2568246120	GEO	1525, 5740, 9150	0000, 1045, 4444, 9150, OTHR	$0.00
2014	1447344	BIGDATA: IA: DKA: Collaborative Research: High-Throughput Connectomics	IIS	Smart and Connected Health, Big Data Science &Engineering	09/01/2014	08/25/2014	Hanspeter Pfister	MA	Harvard University	Standard Grant	Wendy Nilsen	08/31/2018	935000	Jeff Lichtman	pfister@seas.harvard.edu	1350 MASSACHUSETTS AVE	Cambridge	MA	021383846	6174955501	CSE	8018, 8083	7433, 8083, 8018	$0.00
2014	1358900	Planning Workshop: Increasing Capacity for Data-intensive Research in Environmental Biology	EF	NAT ECOLOGICAL OBSERVATORY NET	09/01/2014	08/29/2014	Stephanie Hampton	CA	University of California-Santa Barbara	Standard Grant	Elizabeth R. Blood	08/31/2016	49990	Frank Davis	s.hampton@wsu.edu	Office of Research	SANTA BARBARA	CA	931062050	8058934188	BIO	7350	7350	$0.00
2014	1429316	MRI: Acquisition of an Adaptive Data Cluster for Data-intensive Applications in Science and Engineering	CNS	MAJOR RESEARCH INSTRUMENTATION	09/01/2014	08/29/2014	Daniel Andresen	KS	Kansas State University	Standard Grant	Rita V. Rodriguez	08/31/2017	300000	Jesse Poland, Susan Brown, Xinming Ou, Doina Caragea	dan@k-state.edu	2 FAIRCHILD HALL	MANHATTAN	KS	665061103	7855326804	CSE	1189	1189, 9150	$0.00
2014	1447574	BIGDATA: F: DKA: Collaborative Research: High-Dimensional Statistical Machine Learning for Spatio-Temporal Climate Data	IIS	Big Data Science &Engineering	09/01/2014	08/25/2014	Pradeep Ravikumar	TX	University of Texas at Austin	Standard Grant	Christopher Clifton	08/31/2017	357267		pradeepr@cs.utexas.edu	101 E. 27th Street, Suite 5.300	Austin	TX	787121532	5124716424	CSE	8083	7433, 8083	$0.00
2014	1357452	International Integrated Microdata Series	SES	ECONOMICS, SOCIOLOGY, METHOD, MEASURE & STATS, GEOGRAPHY AND SPATIAL SCIENCES, SBE Data Surveys & Studies	09/01/2014	08/14/2014	Steven Ruggles	MN	University of Minnesota-Twin Cities	Continuing grant	Patricia White	08/31/2019	2293379	Robert McCaa, Ann Meier, Ragui Assaad, Deborah Levison	ruggles@umn.edu	200 OAK ST SE	Minneapolis	MN	554552070	6126245599	SBE	1320, 1331, 1333, 1352, 7238	9179	$0.00
2014	1440743	CC*IIE Networking Infrastructure: NWIRED - Network Innovation for Research and Education at Georgetown	ACI	Campus Cyberinfrastrc (CC-NIE)	09/01/2014	09/05/2014	Ardoth Hassler	DC	Georgetown University	Standard Grant	Kevin L. Thompson	08/31/2015	452373	Stephen Moore, Thomas Shields	hasslera@georgetown.edu	37th & O St N W	Washington	DC	200571789	2026250100	CSE	8080		$0.00
2014	1447449	BIGDATA: F: DKA: CSD: Human and Machine Co-Processing	IIS	Big Data Science &Engineering	09/01/2014	08/25/2014	Robert Nowak	WI	University of Wisconsin-Madison	Standard Grant	Christopher Clifton	08/31/2018	1396830	Stephen Wright, Rebecca Willett	rdnowak@wisc.edu	21 North Park Street	MADISON	WI	537151218	6082623822	CSE	8083	7433, 8083	$0.00
2014	1349906	CAREER: BCSP: Methods for analyzing sequencing data from repetitive genomes	IIS	INFO INTEGRATION & INFORMATICS	05/15/2014	03/10/2015	Benjamin Langmead	MD	Johns Hopkins University	Continuing grant	Sylvia J. Spengler	04/30/2019	435576		langmea@cs.jhu.edu	3400 N CHARLES ST	Baltimore	MD	212182608	4105168668	CSE	7364	1045, 7364, 9251	$0.00
2014	1447786	BIGDATA: IA: DKA: Collaborative Research: High-Thoughput Connectomics	IIS	Big Data Science &Engineering	09/01/2014	08/25/2014	Nir Shavit	MA	Massachusetts Institute of Technology	Standard Grant	Wendy Nilsen	08/31/2018	765000		shanir@csail.mit.edu	77 MASSACHUSETTS AVE	Cambridge	MA	021394301	6172531000	CSE	8083	7433, 8083	$0.00
2014	1422975	AF: Small: Sublinear Algorithms for Real Data	CCF	ALGORITHMIC FOUNDATIONS	06/01/2014	06/04/2014	Sofya Raskhodnikova	PA	Pennsylvania State Univ University Park	Standard Grant	Tracy J. Kimbrel	05/31/2017	450000		sofya@cse.psu.edu	110 Technology Center Building	UNIVERSITY PARK	PA	168027000	8148651372	CSE	7796	7923, 7926	$0.00
2014	1447587	BIGDATA: F: DKA: Collaborative Research: High-Dimensional Statistical Machine Learning for Spatio-Temporal Climate Data	IIS	Big Data Science &Engineering	09/01/2014	08/25/2014	Auroop Ganguly	MA	Northeastern University	Standard Grant	Christopher Clifton	08/31/2017	356998		a.ganguly@neu.edu	360 HUNTINGTON AVE	BOSTON	MA	021155005	6173732508	CSE	8083	7433, 8083	$0.00
2014	1454411	CAREER: Mixed-Signal Photonic Integrated Circuits for Energy-Efficient High-Speed Data Interfaces	ECCS	COMMS, CIRCUITS & SENS SYS	03/01/2015	12/17/2014	Vishal Saxena	ID	Boise State University	Standard Grant	GEORGE HADDAD	02/29/2020	500000		vishalsaxena@boisestate.edu	1910 University Drive	boise	ID	837251135	2084261574	ENG	7564	1045, 9150	$0.00
2014	1432892	EAGER: Tadoop: A Dual-Purpose Framework Taming the Bipolarity of Storage and Communication for High-Performance Computing and Data Analytics	ACI	DATANET	08/01/2014	07/09/2014	Weikuan Yu	AL	Auburn University	Standard Grant	Robert Chadduck	07/31/2016	298106		wkyu@auburn.edu	310 Samford Hall	Auburn	AL	368495131	3348444438	CSE	7726	7433, 7916, 9150, 7726	$0.00
2014	1411260	Research Initiation Award: Advancing Research on Data Analysis with High Performance Computing	HRD	HIST BLACK COLLEGES AND UNIV	08/01/2014	07/19/2014	Yonghui Wang	TX	Prairie View A & M University	Standard Grant	Claudia M. Rankins	07/31/2016	199361		yowang@pvamu.edu	P O Box 667	Prairie View	TX	774460667	9362611689	EHR	1594	9178	$0.00
2014	1356569	ABI Innovation: Towards Recovery of Biological Information	DBI	ADVANCES IN BIO INFORMATICS	09/01/2014	08/25/2014	Olivier Lichtarge	TX	Baylor College of Medicine	Continuing grant	Anne Maglia	08/31/2017	393684		lichtarge@bcm.edu	ONE BAYLOR PLAZA	HOUSTON	TX	770303411	7137981297	BIO	1165	9179	$0.00
2014	1447491	BIGDATA: F: DKA: CSD: Topological Data Analysis and Machine-Learning with Community-Accepted Features	IIS	OFFICE OF MULTIDISCIPLINARY AC, Big Data Science &Engineering	09/01/2014	08/26/2014	John Harer	NC	Duke University	Standard Grant	Jie Yang	08/31/2018	599508	Paul Bendich	john.harer@duke.edu	2200 W. Main St, Suite 710	Durham	NC	277054010	9196843030	CSE	1253, 8083	7433, 8083, 8251	$0.00
2014	1447943	BIGDATA: F: DKM: Plato: A model-based database for compressed spatiotemporal sensor data	IIS	Big Data Science &Engineering	09/01/2014	08/26/2014	Yannis Papakonstantinou	CA	University of California-San Diego	Standard Grant	Frank Olken	08/31/2017	1100000	Yoav Freund	yannis@cs.ucsd.edu	Office of Contract & Grant Admin	La Jolla	CA	920930934	8585344896	CSE	8083	7433, 8083	$0.00
2014	1447566	BIGDATA: F: DKA: Collaborative Research: High-Dimensional Statistical Machine Learning for Spatio-Temporal Climate Data	IIS	Big Data Science &Engineering	09/01/2014	08/25/2014	Arindam Banerjee	MN	University of Minnesota-Twin Cities	Standard Grant	Christopher Clifton	08/31/2017	357000		banerjee@cs.umn.edu	200 OAK ST SE	Minneapolis	MN	554552070	6126245599	CSE	8083	7433, 8083	$0.00
2014	1440420	SI2-SSE: Scalable Big Data Clustering by Random Projection Hashing	ACI	SPECIAL PROJECTS - CCF, Software Institutes	09/01/2014	08/08/2014	Philip Wilsey	OH	University of Cincinnati Main Campus	Standard Grant	Daniel Katz	08/31/2017	498127		philip.wilsey@uc.edu	University Hall, Suite 530	Cincinnati	OH	452210222	5135564358	CSE	2878, 8004	7433, 8004, 8005, 2878	$0.00
2014	1440066	EarthCube RCN: An EarthCube Oceanography and Geobiology Environmental Omics Research Coordination Network (ECOGEO RCN)	ICER	EarthCube	09/01/2014	08/06/2014	Edward DeLong	HI	University of Hawaii	Standard Grant	Eva E. Zanzerkia	08/31/2016	300000		edelong@hawaii.edu	2440 Campus Road, Box 368	HONOLULU	HI	968222234	8089567800	GEO	8074	7433, 9150, OTHR, 0000	$0.00
2014	1419210	BIGDATA: Small: DA: A Random Projection Approach	IIS	Big Data Science &Engineering	12/01/2013	01/06/2014	Ping Li	NJ	Rutgers University New Brunswick	Standard Grant	Balasubramanian Kalyanasundaram	04/30/2016	447380		pingli@stat.rutgers.edu	3 RUTGERS PLAZA	NEW BRUNSWICK	NJ	089018559	8489320150	CSE	8083	7433, 7923, 8083	$0.00
2014	1429160	MRI: Acquisition of Peta-Scale Data Storage System for Big Data Exploration in STEM Fields	ACI	MAJOR RESEARCH INSTRUMENTATION, EXP PROG TO STIM COMP RES	09/01/2014	10/24/2014	Kenji Yoshigoe	AR	University of Arkansas Little Rock	Standard Grant	Almadena Y. Chtchelkanova	08/31/2017	291908	John Talburt, Jerome Darsey, Marc Seigar, Nitin Agarwal, Jiang Bian	kxyoshigoe@ualr.edu	2801 South University	Little Rock	AR	722041099	5015698474	CSE	1189, 9150	1189, 9150	$0.00
2014	1423928	Collaborative Research: Institution, Development, and Democracy	SES	POLITICAL SCIENCE	09/15/2014	09/08/2014	John Gerring	MA	Trustees of Boston University	Standard Grant	Brian D. Humes	08/31/2015	99812		jgerring@bu.edu	881 COMMONWEALTH AVE	BOSTON	MA	022151300	6173534365	SBE	1371		$0.00
2014	1423882	Collaborative Research: Institution, Development, and Democracy	SES	POLITICAL SCIENCE	09/15/2014	09/08/2014	Michael Coppedge	IN	University of Notre Dame	Standard Grant	Brian D. Humes	08/31/2015	77588		coppedge.1@nd.edu	940 Grace Hall	NOTRE DAME	IN	465565708	5746317432	SBE	1371		$0.00
2014	1423944	Collaborative Research: Institution, Development, and Democracy	SES	POLITICAL SCIENCE	09/15/2014	09/08/2014	Daniel Pemstein	ND	North Dakota State University Fargo	Standard Grant	Brian D. Humes	08/31/2016	98529		daniel.pemstein@ndsu.edu	Dept 4000 - PO Box 6050	FARGO	ND	581086050	7012318045	SBE	1371	9150	$0.00
2014	1360228	Beyond Patent Citations as Measures of Innovative Search and Success	SMA	SCIENCE OF SCIENCE POLICY	07/01/2014	06/09/2014	Lee Fleming	CA	University of California-Berkeley	Standard Grant	Maryann Feldman	06/30/2016	356345		lfleming@ieor.berkeley.edu	Sponsored Projects Office	BERKELEY	CA	947045940	5106428109	SBE	7626	7626, 9179	$0.00
2014	1440539	CC*IIE Networking Infrastructure: UCScienceNet (UCSN) - A High Bandwidth Science DMZ to Enable STEM Discovery, Collaboration, and Education	ACI	Campus Cyberinfrastrc (CC-NIE)	12/01/2014	08/12/2014	Bruce Burton	OH	University of Cincinnati Main Campus	Standard Grant	Kevin L. Thompson	11/30/2016	499741	Richard Beck, Michael Sokoloff, Emily Kang, Urmila Ghia	burtonbe@uc.edu	University Hall, Suite 530	Cincinnati	OH	452210222	5135564358	CSE	8080		$0.00
2014	1424231	Field Mapping: An Archival Protocol for Social Science Research Findings	SMA	DiD Challenge	05/15/2014	05/07/2014	Frank Bosco	VA	Virginia Commonwealth University	Standard Grant	Frederick M Kronz	04/30/2016	123095		fabosco@vcu.edu	P.O. Box 980568	RICHMOND	VA	232980568	8048286772	SBE	8677		$0.00
2014	1406266	Collaborative Research: Interface of Probability and Statistics for High-dimensional Inference	DMS	STATISTICS	08/01/2014	07/28/2014	Jianqing Fan	NJ	Princeton University	Continuing grant	Gabor J. Szekely	07/31/2018	100000		jqfan@princeton.edu	Off. of Research & Proj. Admin.	Princeton	NJ	085400036	6092583090	MPS	1269		$0.00
2014	1406279	Collaborative Research: Interface of Probability and Statistics for High-dimensional Inference	DMS	STATISTICS	08/01/2014	07/28/2014	Tiefeng Jiang	MN	University of Minnesota-Twin Cities	Continuing grant	Gabor J. Szekely	07/31/2018	69195		jiang040@umn.edu	200 OAK ST SE	Minneapolis	MN	554552070	6126245599	MPS	1269		$0.00
2014	1440281	CC*IIE Engineer: University of Washington Cyberinfrastructure Engineer	ACI	Campus Cyberinfrastrc (CC-NIE)	10/01/2014	09/05/2014	Kelli Trosvig	WA	University of Washington	Standard Grant	Kevin L. Thompson	09/30/2016	383411		kelli@uw.edu	4333 Brooklyn Ave NE	SEATTLE	WA	981959472	2065434043	CSE	8080		$0.00
2014	1418195	Harnessing Scalable Libraries for Statistical Computing on Modern Architectures and Bringing Statistics to Large Scale Computing	DMS	OFFICE OF MULTIDISCIPLINARY AC, CI REUSE, CDS&E-MSS	08/15/2014	08/14/2014	George Ostrouchov	TN	University of Tennessee Knoxville	Continuing grant	Leland M. Jameson	07/31/2017	440000		ostrouchovg@utk.edu	1 CIRCLE PARK	KNOXVILLE	TN	379960003	8659743466	MPS	1253, 6892, 8069	7433, 8084, 9150, 9263	$0.00
2014	1434600	CIF:EAGER:Information Theory Approaches for finding Atypical Sequences	CCF	COMM & INFORMATION FOUNDATIONS	04/15/2014	04/03/2014	Anders Host-Madsen	HI	University of Hawaii	Standard Grant	Phillip Regalia	03/31/2016	79641	Chad Walton	ahm@hawaii.edu	2440 Campus Road, Box 368	HONOLULU	HI	968222234	8089567800	CSE	7797	7916, 9150	$0.00
2014	1439668	I/UCRC Phase II: Center for Hybrid Multicore Productivity Research	IIP	INDUSTRY/UNIV COOP RES CENTERS	09/15/2014	09/04/2014	Scott DuVall	UT	University of Utah	Continuing grant	Thyagarajan Nandagopal	08/31/2019	65000		scott.duvall@utah.edu	75 S 2000 E	SALT LAKE CITY	UT	841128930	8015816903	ENG	5761	5761, 8039	$0.00
2014	1439663	I/UCRC Phase II: Center for Hybrid Multicore Productivity Research	IIP	INDUSTRY/UNIV COOP RES CENTERS	09/15/2014	09/04/2014	Yelena Yesha	MD	University of Maryland Baltimore County	Continuing grant	Thyagarajan Nandagopal	08/31/2019	112089	Milton Halem	yeyesha@cs.umbc.edu	1000 Hilltop Circle	Baltimore	MD	212500002	4104553140	ENG	5761	5761, 8039	$0.00
2014	1439664	I/UCRC Phase II: Center for Hybrid Multicore Productivity Research	IIP	INDUSTRY/UNIV COOP RES CENTERS	09/15/2014	09/04/2014	Sheldon Brown	CA	University of California-San Diego	Continuing grant	Thyagarajan Nandagopal	08/31/2019	45000		sgbrown@ucsd.edu	Office of Contract & Grant Admin	La Jolla	CA	920930934	8585344896	ENG	5761	5761, 8039	$0.00
2014	1422198	THE CROWD & THE CLOUD: Citizen Science, Big Data and the Democratization of Research	DRL	AISL	09/01/2014	08/17/2014	Geoffrey Haines-Stiles	NJ	Geoff Haines-Stiles Productions	Standard Grant	Sandra H. Welch	08/31/2017	2985610	Waleed Abdalati, Erna Akuginow	ghs@passporttoknowledge.com	299 Pavonia Avenue, #3-1	Jersey City	NJ	073021540	9736569403	EHR	7259		$0.00
2014	1456638	Development of the Sensor Environment Imaging (SENSEI) Instrument	CNS	INFORMATION TECHNOLOGY RESEARC, SPECIAL PROJECTS - CISE, SPECIAL PROJECTS - CCF, INDUSTRY/UNIV COOP RES CENTERS, CYBERINFRASTRUCTURE, COMPUTER SYSTEMS, RES IN NETWORKING TECH & SYS, IIS SPECIAL PROJECTS	10/01/2014	09/16/2014	Maxine Brown	IL	University of Illinois at Chicago	Standard Grant	Rita V. Rodriguez	09/30/2017	2999999	Robert Kenyon, Andrew Johnson, Tanya Berger-Wolf	maxine@uic.edu	809 S MARSHFIELD RM 608	CHICAGO	IL	606127205	3129962862	CSE	1640, 1714, 2878, 5761, 7231, 7354, 7363, 7484	1714	$0.00
2014	1501640	Graduate Summer School in Modern Harmonic Analysis and Its Applications	DMS	APPLIED MATHEMATICS, ANALYSIS PROGRAM	03/01/2015	12/10/2014	Radu Balan	MD	University of Maryland College Park	Standard Grant	Bruce P. Palka	02/29/2016	46901		rvbalan@math.umd.edu	3112 LEE BLDG	COLLEGE PARK	MD	207425141	3014056269	MPS	1266, 1281	7556	$0.00
2014	1447634	BIGDATA: F: DKA: CSD: Iterative Crowdsourced Hypothesis Generation	IIS	Big Data Science &Engineering, OFFICE OF MULTIDISCIPLINARY AC	09/15/2014	09/04/2014	James Bagrow	VT	University of Vermont & State Agricultural College	Continuing grant	Heng Xu	08/31/2018	599937	Joshua Bongard, Peter Dodds, Paul Hines, Christopher Danforth	james.bagrow@uvm.edu	85 SO. PROSPECT ST.	BURLINGTON	VT	054050160	8026563660	CSE	8083, 1253	7433, 8083, 9150, 8251	$0.00
2014	1439084	XPS: FULL: CCA: Collaborative Research: Cache-Adaptive Algorithms: How to Share Core among Many Cores	CCF	Exploiting Parallel&Scalabilty	08/01/2014	08/01/2014	Rob Johnson	NY	SUNY at Stony Brook	Standard Grant	Tracy J. Kimbrel	07/31/2017	799999	Michael Bender, Rezaul Chowdhury	rob@cs.sunysb.edu	WEST 5510 FRK MEL LIB	STONY BROOK	NY	117943362	6316329949	CSE	8283		$0.00
2014	1444586	Effects of ADVANCE in the STEM Disciplines: Faculty Diversity, Women in Leadership, and Institutional Transformation	DGE	PROGRAM EVALUATION	08/15/2014	08/06/2014	Frank Dobbin	MA	Harvard University	Standard Grant	Earnestine P. Easter	07/31/2017	560603	Alexandra Kalev, Jake Bartolone	frank_dobbin@harvard.edu	1350 MASSACHUSETTS AVE	Cambridge	MA	021383846	6174955501	EHR	7261	8212	$0.00
2014	1409130	AF: Medium: Collaborative Research: Multi-dimensional Scheduling and Resource Allocation in Data Centers	CCF	ALGORITHMIC FOUNDATIONS	08/01/2014	04/27/2015	Sungjin Im	CA	University of California - Merced	Continuing grant	Tracy J. Kimbrel	07/31/2018	178598		sim3@ucmerced.edu	5200 North Lake Road	Merced	CA	953435001	2092284318	CSE	7796	7924, 7926, 7932, 9251	$0.00
2014	1416752	Better Fast Algorithms for Large and High-Dimensional Datasets: Sparse Fourier Transforms and Fast Density Estimators	DMS	OFFICE OF MULTIDISCIPLINARY AC, CDS&E-MSS, CDS&E	08/01/2014	07/26/2014	Mark Iwen	MI	Michigan State University	Standard Grant	Xiaoming Huo	07/31/2017	263600		markiwen@math.msu.edu	Office of Sponsored Programs	East Lansing	MI	488242620	5173555040	MPS	1253, 8069, 8084	7433, 8084, 9263	$0.00
2014	1430508	DataONE (Data Observation Network for Earth)	ACI	DATANET	10/01/2014	04/08/2015	William Michener	NM	University of New Mexico	Cooperative Agreement	Robert Chadduck	09/30/2019	3909117	Matthew Jones, David Vieglais, Suzanne Allard, Patricia Cruse	wmichene@unm.edu	1700 Lomas Blvd. NE, Suite 2200	ALBUQUERQUE	NM	871310001	5052774186	CSE	7726	7433, 9150, 7726	$0.00
2014	1350983	CAREER: New Representations of Probability Distributions to Improve Machine Learning --- A Unified Kernel Embedding Framework for Distributions	IIS	ROBUST INTELLIGENCE	05/15/2014	04/11/2015	Le Song	GA	Georgia Tech Research Corporation	Continuing grant	Todd Leen	04/30/2019	188391		lsong@cc.gatech.edu	Office of Sponsored Programs	Atlanta	GA	303320420	4048944819	CSE	7495	1045, 7495	$0.00
2014	1450894	Proposal for a Workshop on Reducing Barriers for the Management, Integration, and Public Sharing of Large and Complex Data among Biologists Working at Genome-Phenome to Macrosystem	EF	NSF Public Access Initiative	08/15/2014	03/12/2015	Richard O'Grady	VA	American Institute of Biological Sciences	Standard Grant	Elizabeth R. Blood	07/31/2015	49345		rogrady@aibs.org	1313 Dolley Madison Blvd.	McLean	VA	221013926	7036742500	BIO	7414	7414	$0.00
2014	1422501	TWC: Small: Privacy Preserving Outlier Detection and Recognition	CNS	Secure &Trustworthy Cyberspace	10/01/2014	09/09/2014	Jaideep Vaidya	NJ	Rutgers University Newark	Standard Grant	Jeremy Epstein	09/30/2017	508474		jsvaidya@rbs.rutgers.edu	Blumenthal Hall, Suite 206	Newark	NJ	071021896	9733531538	CSE	8060	7434, 7923, 9178, 9251	$0.00
2014	1406984	EXTREEMS-QED: GW Mathematics and Statistics Training, Education, & Research (MASTER)	DMS	WORKFORCE IN THE MATHEMAT SCI, EDUCATION AND WORKFORCE	07/01/2014	06/07/2014	Yongwu Rong	DC	George Washington University	Standard Grant	Victor Roytburd	06/30/2018	600000	Murli Gupta, Yinglei Lai, Rahul Simha, Maria Gualdani	rong@gwu.edu	2121 Eye Street NW	Washington	DC	200522000	2029946255	MPS	7335, 7361	8606	$0.00
2014	1451448	Small Data Research Infrastructure: Workshop Proposal	CNS	COMPUTING RES INFRASTRUCTURE, Smart and Connected Health	09/15/2014	09/10/2014	Deborah Estrin	NY	Cornell University	Standard Grant	Wendy Nilsen	08/31/2015	97068		destrin@cs.cornell.edu	373 Pine Tree Road	Ithaca	NY	148502820	6072555014	CSE	7359, 8018	7359, 7556, 8018	$0.00
2014	1350258	CAREER: Towards the Next Generation of Data-Driven Computational Brain Analytics	DBI	INFORMATION TECHNOLOGY RESEARC, ROBUST INTELLIGENCE, CROSS-EF ACTIVITIES, ADVANCES IN BIO INFORMATICS	08/01/2014	08/08/2014	Shuiwang Ji	VA	Old Dominion University Research Foundation	Continuing grant	Anne Maglia	07/31/2019	502072		sji@cs.odu.edu	4111 Monarch Way	NORFOLK	VA	235082561	7576834293	BIO	1640, 7495, 7275, 1165	1045, 9179, 8750	$0.00
2014	1440673	CC*IIE Networking Infrastructure: CHARMED -- Campus High-Availability Scientific Research Environment and DMZ	ACI	Campus Cyberinfrastrc (CC-NIE)	01/01/2015	08/20/2014	Tamer Nadeem	VA	Old Dominion University Research Foundation	Standard Grant	Kevin L. Thompson	12/31/2016	348181	John Klinck, Duc Nguyen, Nikos Chrisochoides, Wayne Jones	nadeem@cs.odu.edu	4111 Monarch Way	NORFOLK	VA	235082561	7576834293	CSE	8080		$0.00
2014	1409601	SHF: Medium: Collaborative Research: Scalable Algorithms for Spatio-temporal Data Analysis	CCF	SOFTWARE & HARDWARE FOUNDATION	06/01/2014	05/21/2014	Alok Choudhary	IL	Northwestern University	Standard Grant	Almadena Y. Chtchelkanova	05/31/2017	709342	Wei-keng Liao, Ankit Agrawal	choudhar@ece.northwestern.edu	1801 Maple Ave.	Evanston	IL	602013149	8474913003	CSE	7798	7924, 7942	$0.00
2014	1445936	RAPID: Data collection and curation of SR-530 mudslide with small unmanned aerial vehicles	IIS	ROBUST INTELLIGENCE	08/01/2014	07/22/2014	Robin Murphy	TX	Texas A&M Engineering Experiment Station	Standard Grant	Gregory Chirikjian	07/31/2015	42000	Frank Shipman	murphy@cse.tamu.edu	TEES State Headquarters Bldg.	College Station	TX	778454645	9794587617	CSE	7495	7495, 7914	$0.00
2014	1444621	EAGER: Elaborating Data Intensive Research Methods through Researcher-Practitioner Partnerships	DRL	REAL	09/15/2014	08/07/2014	Andrew Krumm	CA	SRI International	Standard Grant	John Cherniavsky	08/31/2016	278808	Mingyu Feng, Alex Bowers	andrew.krumm@sri.com	333 RAVENSWOOD AVE	MENLO PARK	CA	940253493	6508592651	EHR	7625	7916, 8244	$0.00
2014	1404832	CDS&E: Collaborative Research: Data-Driven Predictive Modeling of Flows Containing Aggregating Particles	CBET	CDS&E	09/01/2014	08/22/2014	Yannis Kevrekidis	NJ	Princeton University	Standard Grant	William Olbricht	08/31/2017	175000		yannis@arnold.princeton.edu	Off. of Research & Proj. Admin.	Princeton	NJ	085400036	6092583090	ENG	8084	1406, 7433, 8084, 9263	$0.00
2014	1440543	CC*IIE Networking Infrastructure: University of California Riverside's Science DMZ	ACI	Campus Cyberinfrastrc (CC-NIE)	09/01/2014	08/07/2014	Michael Pazzani	CA	University of California-Riverside	Standard Grant	Kevin L. Thompson	08/31/2016	499893	Michael Allen, Charles Rowley, Thomas Girke, Harsha Madhyastha	pazzani@ucr.edu	Office of Research	RIVERSIDE	CA	925211000	9518275535	CSE	8080		$0.00
2014	1411773	CDS&E: AGNs Amidst the Data Deluge	AST	EXTRAGALACTIC ASTRON & COSMOLO	09/15/2014	09/03/2014	Gordon Richards	PA	Drexel University	Standard Grant	Richard E. Barvainis	08/31/2016	179482		gtr@physics.drexel.edu	3201 Arch Street	Philadelphia	PA	191042875	2158955849	MPS	1217	1207, 7433, 8084	$0.00
2014	1419023	Collaborative Research: Data selection for unique model identification	DMS	COMPUTATIONAL MATHEMATICS, MATHEMATICAL BIOLOGY	01/01/2015	12/16/2014	Brandilyn Stigler	TX	Southern Methodist University	Standard Grant	Leland M. Jameson	12/31/2017	100000	Elena Dimitrova	bstigler@smu.edu	6425 BOAZ	DALLAS	TX	752056312	2147682030	MPS	1271, 7334	9263	$0.00
2014	1421325	NeTS: Small: Protecting Privacy While Providing Utility in Published Network Mobility Traces Using Differential Privacy	CNS	RES IN NETWORKING TECH & SYS	10/01/2014	12/19/2014	Gerome Miklau	MA	University of Massachusetts Amherst	Standard Grant	Darleen L. Fisher	09/30/2017	478672	Gerome Miklau	miklau@cs.umass.edu	Research Administration Building	AMHERST	MA	010039242	4135450698	CSE	7363	7923	$0.00
2014	1415482	Collaborative Research: New statistical learning and scalable computation for large unstructured data	DMS	OFFICE OF MULTIDISCIPLINARY AC, CDS&E-MSS, CDS&E	08/01/2014	07/29/2014	Junhui Wang	IL	University of Illinois at Chicago	Standard Grant	Leland M. Jameson	07/31/2017	49362		junhui@uic.edu	809 S MARSHFIELD RM 608	CHICAGO	IL	606127205	3129962862	MPS	1253, 8069, 8084	7433, 8084, 9263	$0.00
2014	1407820	Collaborative Research: Better efficiency, better forecasting, better accuracy: A new light on the dependence structure in high frequency data	DMS	STATISTICS	08/15/2014	08/10/2014	Lan Zhang	IL	University of Illinois at Chicago	Standard Grant	Xiaoming Huo	07/31/2017	123851		lanzhang@uic.edu	809 S MARSHFIELD RM 608	CHICAGO	IL	606127205	3129962862	MPS	1269		$0.00
2014	1452327	EAGER: Locality-Aware Data Access Control for Future 1000-core Processors	CCF	ALGORITHMIC FOUNDATIONS	08/01/2014	08/06/2014	Omer Khan	CT	University of Connecticut	Standard Grant	Hong Jiang	07/31/2016	100000		khan@uconn.edu	438 Whitney Road Ext.	Storrs	CT	062691133	8604863622	CSE	7796	7916	$0.00
2014	1448985	STTR Phase I: Gait Tracker Shoe for long term accurate measurement of walking and running	IIP	STTR PHASE I	01/01/2015	12/18/2014	D.Casey Kerrigan	VA	JKM Technologies LLC	Standard Grant	Jesus Soriano Molla	12/31/2015	225000	John Lach	dckerrigan@oeshshoes.com	525 Rookwood Place	Charlottesville	VA	229034735	4348255887	ENG	1505	003E, 028E, 1505, 8038, 8042	$0.00
2014	1419038	Collaborative research: Data selection for unique model identification	DMS	COMPUTATIONAL MATHEMATICS, MATHEMATICAL BIOLOGY	01/01/2015	12/16/2014	Elena Dimitrova	SC	Clemson University	Standard Grant	Leland M. Jameson	12/31/2017	100002		edimit@clemson.edu	300 BRACKETT HALL	CLEMSON	SC	296340001	8646562424	MPS	1271, 7334	9150, 9263	$0.00
2014	1440769	SI2-SSE: AMASS - An Automated Monitoring AnalySis Service for Cyberinfrastructure	ACI	Software Institutes	09/01/2014	12/03/2014	Shava Smallen	CA	University of California-San Diego	Standard Grant	Daniel Katz	08/31/2017	515205	Sameer Tilak, Lawrence Saul	ssmallen@sdsc.edu	Office of Contract & Grant Admin	La Jolla	CA	920930934	8585344896	CSE	8004	7433, 8005, 9251	$0.00
2014	1409944	SHF: Medium: Collaborative Research: Scalable Algorithms for Spatio-temporal Data Analysis	CCF	SOFTWARE & HARDWARE FOUNDATION	06/01/2014	05/21/2014	Salman Habib	IL	University of Chicago	Standard Grant	Almadena Y. Chtchelkanova	05/31/2017	225000		habib@anl.gov	5801 South Ellis Avenue	Chicago	IL	606375418	7737028669	CSE	7798	7924, 7942	$0.00
2014	1356669	ABI innovation: Integration of flux balance analyses with data mining and 13C-labeling experiments to decipher microbial metabolisms	DBI	ADVANCES IN BIO INFORMATICS	07/01/2014	07/08/2014	Yinjie Tang	MO	Washington University	Standard Grant	Anne Maglia	06/30/2017	486510	Yixin Chen	yinjie.tang@seas.wustl.edu	CAMPUS BOX 1054	SAINT LOUIS	MO	631304899	3147474134	BIO	1165	9178, 9179	$0.00
2014	1351362	CAREER: Geometric approaches to hierarchical and nonparametric model-based inference	DMS	STATISTICS, Division Co-Funding: CAREER	07/01/2014	02/11/2014	Xuanlong Nguyen	MI	University of Michigan Ann Arbor	Continuing grant	Gabor J. Szekely	06/30/2019	79411		xuanlong@umich.edu	3003 South State St. Room 1062	Ann Arbor	MI	481091274	7347636438	MPS	1269, 8048	1045	$0.00
2014	1404826	CDS&E: Collaborative Research: Data-Driven Predictive Modeling of Flows Containing Aggregating Particles	CBET	PARTICULATE &MULTIPHASE PROCES, FLUID DYNAMICS, CDS&E	09/01/2014	08/22/2014	Talid Sinno	PA	University of Pennsylvania	Standard Grant	Dimitrios Papavassiliou	08/31/2017	575000	Scott Diamond, John Crocker	talid@seas.upenn.edu	Research Services	Philadelphia	PA	191046205	2158987293	ENG	1415, 1443, 8084	1406, 7433, 8084, 9263	$0.00
2014	1423090	CSR: Small: Leveraging Distributed Generation and Adaptive Energy Storage Management for Efficient and Scale-Out Renewable Powered Data Center Design	CNS	COMPUTER SYSTEMS	08/15/2014	08/06/2014	Tao Li	FL	University of Florida	Standard Grant	Weisong Shi	07/31/2017	450000		taoli@ece.ufl.edu	1 UNIVERSITY OF FLORIDA	GAINESVILLE	FL	326112002	3523923516	CSE	7354	7923	$0.00
2014	1409543	III: Medium: SimSQL: A Database System Supporting Implementation and Execution of Distributed Machine Learning Codes	IIS	INFO INTEGRATION & INFORMATICS	09/01/2014	09/11/2014	Christopher Jermaine	TX	William Marsh Rice University	Continuing grant	Frank Olken	08/31/2017	1200000		Christopher.m.jermaine@rice.edu	6100 MAIN ST	HOUSTON	TX	770051827	7133484820	CSE	7364	7364, 7924	$0.00
2014	1444949	PFI:AIR - TT: A Clinical Predictive Model Based Smart Decision Support System for Congestive Obstructive Pulmonary Disease (COPD) related Re-hospitalization	IIP	Accelerating Innovation Rsrch	09/15/2014	09/03/2014	Ankur Agarwal	FL	Florida Atlantic University	Standard Grant	Barbara H. Kenny	02/29/2016	199594	Andrew Duffell, Ravi Behara, Xingquan Zhu	ankur@cse.fau.edu	777 GLADES RD	BOCA RATON	FL	334316424	5612970777	ENG	8019	8019	$0.00
2014	1423452	NeTS: Small: Designing Networks for High Throughput	CNS	RES IN NETWORKING TECH & SYS, ALGORITHMIC FOUNDATIONS	10/01/2014	09/02/2014	Philip Brighten Godfrey	IL	University of Illinois at Urbana-Champaign	Standard Grant	Darleen L. Fisher	09/30/2017	500000	Alexandra Kolla	pbg@illinois.edu	SUITE A	CHAMPAIGN	IL	618207473	2173332187	CSE	7363, 7796	7923, 7926	$0.00
2014	1446912	CPS: TTP Option: Synergy: Collaborative Research: Calibration of Personal Air Quality Sensors in the Field - Coping with Noise and Extending Capabilities	CNS	CYBER-PHYSICAL SYSTEMS (CPS)	01/01/2015	08/27/2014	William Griswold	CA	University of California-San Diego	Standard Grant	Sylvia J. Spengler	12/31/2018	1109985	Tajana Rosing, Kevin Patrick, Sanjoy Dasgupta	wgg@cs.ucsd.edu	Office of Contract & Grant Admin	La Jolla	CA	920930934	8585344896	CSE	7918	8235	$0.00
2014	1446899	CPS: TTP Option: Synergy: Collaborative Research: Calibration of Personal Air Quality Sensors in the Field - Coping with Noise and Extending Capabilities	CNS	CYBER-PHYSICAL SYSTEMS (CPS)	01/01/2015	08/27/2014	Michael Hannigan	CO	University of Colorado at Boulder	Standard Grant	Sylvia J. Spengler	12/31/2018	290007		hannigan@colorado.edu	3100 Marine Street, Room 481	Boulder	CO	803090572	3034926221	CSE	7918	7918, 8235	$0.00
2014	1440622	CC*IIE Networking Infrastructure: Building a Science DMZ and Enhancing Science Data Movement to Support Data Intensive Computational Research at South Dakota State University	ACI	Campus Cyberinfrastrc (CC-NIE)	12/01/2014	08/20/2014	Michael Adelaine	SD	South Dakota State University	Standard Grant	Kevin L. Thompson	11/30/2016	494521		michael.adelaine@sdstate.edu	Administration Lane	Brookings	SD	570070001	6056886696	CSE	8080	9150	$0.00
2014	1440681	CC*IIE Networking Infrastructure: Science DMZ for Campus Bridging and Computationally Assisted Research	ACI	Campus Cyberinfrastrc (CC-NIE)	09/01/2014	08/20/2014	Cheryl Tiahrt	SD	University of South Dakota Main Campus	Standard Grant	Kevin L. Thompson	08/31/2016	498813	Christina Keller	Cheryl.Tiahrt@usd.edu	414 E CLARK ST	Vermillion	SD	570692307	6056775370	CSE	8080	9150	$0.00
2014	1320349	SHF: Small: ASF: An Adaptive Scaling Framework for High Scalability of XOR-Based RAID Systems	CNS	COMPUTER SYSTEMS	02/01/2014	02/03/2014	Xubin He	VA	Virginia Commonwealth University	Standard Grant	Weisong Shi	01/31/2016	318040		xhe2@vcu.edu	P.O. Box 980568	RICHMOND	VA	232980568	8048286772	CSE	7354	7923	$0.00
2014	1423210	III: Small: Automatic Database Management System Tuning Through Large-scale Machine Learning	IIS	INFO INTEGRATION & INFORMATICS	08/01/2014	08/18/2014	Andrew Pavlo	PA	Carnegie-Mellon University	Standard Grant	Frank Olken	07/31/2017	499674	Geoffrey Gordon	pavlo@cs.cmu.edu	5000 Forbes Avenue	PITTSBURGH	PA	152133815	4122689527	CSE	7364	7364, 7923	$0.00
2014	1407812	Collaborative Research: Better efficiency, better forecasting, better accuracy: A new light on the dependence structure in high frequency data	DMS	STATISTICS	08/15/2014	08/10/2014	Per Mykland	IL	University of Chicago	Standard Grant	Xiaoming Huo	07/31/2017	196149		mykland@galton.uchicago.edu	5801 South Ellis Avenue	Chicago	IL	606375418	7737028669	MPS	1269		$0.00
2014	1422995	CIF:Small: Dynamic Dictionary Learning with Low-rank Interference	CCF	COMM & INFORMATION FOUNDATIONS	09/01/2014	08/05/2014	Trac Tran	MD	Johns Hopkins University	Standard Grant	John Cozzens	08/31/2017	266000		trac@jhu.edu	3400 N CHARLES ST	Baltimore	MD	212182608	4105168668	CSE	7797	7923, 7936	$0.00
2014	1423663	CIF: Small: Structured Signal Recovery from Noisy Measurements via Convex Programming: A Framework for Analyzing Performance	CCF	COMM & INFORMATION FOUNDATIONS	08/01/2014	08/04/2014	Babak Hassibi	CA	California Institute of Technology	Standard Grant	John Cozzens	07/31/2017	400000		hassibi@caltech.edu	1200 E California Blvd	PASADENA	CA	911250600	6263956219	CSE	7797	7923, 7936	$0.00
2014	1409287	III: Medium: Collaborative Research: Closing the User-Model Loop for Understanding Topics in Large Document Collections	IIS	INFO INTEGRATION & INFORMATICS	08/01/2014	07/30/2014	Jordan Boyd-Graber	MD	University of Maryland College Park	Continuing grant	Maria Zemankova	07/31/2018	168398	Leah Findlater	jbg@umiacs.umd.edu	3112 LEE BLDG	COLLEGE PARK	MD	207425141	3014056269	CSE	7364	7364, 7924	$0.00
2014	1409739	III: Medium: Collaborative Research: Closing the User-Model Loop for Understanding Topics in Large Document Collections	IIS	INFO INTEGRATION & INFORMATICS	08/01/2014	07/30/2014	Eric Ringger	UT	Brigham Young University	Continuing grant	Maria Zemankova	07/31/2018	267176	Kevin Seppi	ringger@cs.byu.edu	A-285 ASB	Provo	UT	846021231	8014226177	CSE	7364	7364, 7924, 9150	$0.00
2014	1415500	Collaborative Research: New statistical learning and scalable computation for large unstructured data	DMS	OFFICE OF MULTIDISCIPLINARY AC, CDS&E-MSS, CDS&E	08/01/2014	07/29/2014	Xiaotong Shen	MN	University of Minnesota-Twin Cities	Standard Grant	Leland M. Jameson	07/31/2017	255597		xshen@stat.umn.edu	200 OAK ST SE	Minneapolis	MN	554552070	6126245599	MPS	1253, 8069, 8084	7433, 8084, 9263	$0.00
2014	1415308	Collaborative Research: New Statistical Learning and Scalable Computing for Large Unstructured Data	DMS	OFFICE OF MULTIDISCIPLINARY AC, CDS&E-MSS, CDS&E	08/01/2014	07/29/2014	Annie Qu	IL	University of Illinois at Urbana-Champaign	Standard Grant	Leland M. Jameson	07/31/2017	229042		anniequ@illinois.edu	SUITE A	CHAMPAIGN	IL	618207473	2173332187	MPS	1253, 8069, 8084	7433, 8084, 9263	$0.00
2014	1407712	Online Learning in Big-Data Stream Mining	ECCS	Engy, Pwr, Ctrl, Ntwks (EPCN)	09/01/2014	07/25/2014	Ali Sayed	CA	University of California-Los Angeles	Standard Grant	Radhakisan S. Baheti	08/31/2017	450000	Mihaela van der Schaar	sayed@ee.ucla.edu	11000 Kinross Avenue, Suite 211	LOS ANGELES	CA	900952000	3107940102	ENG	7607	092E	$0.00
2014	1422278	CIF: Small: Statistical Data Privacy: Fundamental Limits and Efficient Algorithms	CCF	COMM & INFORMATION FOUNDATIONS, Secure &Trustworthy Cyberspace	08/01/2014	07/24/2014	Pramod Viswanath	IL	University of Illinois at Urbana-Champaign	Standard Grant	Phillip Regalia	07/31/2017	500000		pramodv@uiuc.edu	SUITE A	CHAMPAIGN	IL	618207473	2173332187	CSE	7797, 8060	7434, 7923, 7935	$0.00
2014	1405403	Energy-aware Sparse Sensing	ECCS	COMMS, CIRCUITS & SENS SYS, EXP PROG TO STIM COMP RES	08/01/2014	07/22/2014	Jing Yang	AR	University of Arkansas	Standard Grant	Zhi Tian	07/31/2017	362394	Jingxian Wu	jingyang@uark.edu	210 Administration Building	FAYETTEVILLE	AR	727011201	4795753845	ENG	7564, 9150	153E, 9150, 9102	$0.00
2014	1408784	AF: Medium: Collaborative Research: Multi-dimensional Scheduling and Resource Allocation in Data Centers	CCF	ALGORITHMIC FOUNDATIONS	08/01/2014	07/11/2014	Kameshwar Munagala	NC	Duke University	Continuing grant	Tracy J. Kimbrel	07/31/2018	275787	Benjamin Lee	kamesh@cs.duke.edu	2200 W. Main St, Suite 710	Durham	NC	277054010	9196843030	CSE	7796	7924, 7932	$0.00
2014	1350133	CAREER: Scaling up Modeling and Statistical Inference for Massive Collections of Time Series	IIS	INFO INTEGRATION & INFORMATICS	06/15/2014	06/10/2014	Emily Fox	WA	University of Washington	Continuing grant	Frank Olken	05/31/2019	99342		ebfox@uw.edu	4333 Brooklyn Ave NE	SEATTLE	WA	981959472	2065434043	CSE	7364	1045, 7364	$0.00
2014	1402266	EAGER: An Exploratory Study of Multi-Hazard Management through Multi-Source Integration of Physical and Social Sensors	CNS	COMPUTER SYSTEMS	05/01/2014	05/06/2014	Calton Pu	GA	Georgia Tech Research Corporation	Standard Grant	Weisong Shi	04/30/2016	300000		calton@cc.gatech.edu	Office of Sponsored Programs	Atlanta	GA	303320420	4048944819	CSE	7354	7916	$0.00
2014	1362083	Planning Grant: I/UCRC for BWAC	IIP	INDUSTRY/UNIV COOP RES CENTERS	04/15/2014	04/02/2014	Ramanarayanan Viswanathan	MS	University of Mississippi	Standard Grant	Thyagarajan Nandagopal	07/31/2015	13869	Lei Cao, Mustafa Matalgah, John Daigle, W. Elliott Hutchcraft	viswa@olemiss.edu	100 BARR HALL	UNIVERSITY	MS	386771848	6629157482	ENG	5761	5761, 8039, 9150	$0.00
2014	1505115	Big data analyses reveal social, emotional, and cognitive mechanisms in communication	BCS	LINGUISTICS, SOCIAL PSYCHOLOGY, PERCEPTION, ACTION & COGNITION, ROBUST INTELLIGENCE	12/01/2014	11/21/2014	Laurie Feldman	NY	SUNY at Albany	Standard Grant	Betty H. Tuller	11/30/2015	15490		lf503@albany.edu	1400 WASHINGTON AVE	Albany	NY	122220100	5184374550	SBE	1311, 1332, 7252, 7495	1311, 1332, 7252, 7495	$0.00
2014	1421925	RI: Small: Neuroevolution of Brain-Inspired Computational Models Over Vast Timescales	IIS	ROBUST INTELLIGENCE	07/01/2014	06/24/2014	Kenneth Stanley	FL	University of Central Florida	Standard Grant	Hector Munoz-Avila	06/30/2017	472542		kstanley@cs.ucf.edu	4000 CNTRL FLORIDA BLVD	ORLANDO	FL	328168005	4078821120	CSE	7495	7495, 7923	$0.00
2014	1430725	SBIR Phase II: Automated People Information Discovery and Mining	IIP	SMALL BUSINESS PHASE II	10/01/2014	09/05/2014	Soyeon Park	CA	Whova	Standard Grant	Peter Atherton	09/30/2016	750000		soyeon.park@whova.com	4428 Philbrook Sq	San Diego	CA	921308673	8584927370	ENG	5373	5373, 8032, 8039	$0.00
2014	1451135	Conference: Education, Collaboration, and Innovation: Intelligent Biology and Medicine in the Era of Big Data	IIS	INFO INTEGRATION & INFORMATICS	09/01/2014	08/25/2014	Zhongming Zhao	TN	Vanderbilt University Medical Center	Standard Grant	Sylvia J. Spengler	08/31/2015	16004		zhongming.zhao@vanderbilt.edu	1400 18th Avenue South	NASHVILLE	TN	372122809	6158756070	CSE	7364	7556, 9150	$0.00
2014	1352259	CAREER: Theory and Methods for Simultaneous Variable Selection and Rank Reduction	DMS	Division Co-Funding: CAREER, STATISTICS	06/01/2014	04/14/2015	Yiyuan She	FL	Florida State University	Continuing grant	Gabor J. Szekely	05/31/2019	180524		yshe@stat.fsu.edu	874 Traditions Way, 3rd Floor	TALLAHASSEE	FL	323064166	8506445260	MPS	8048, 1269	1045	$0.00
2014	1434541	Learning While Doing Algorithms for Online Decision Making Problems	CMMI	SERVICE ENTERPRISE SYSTEMS, OPERATIONS RESEARCH	09/01/2014	06/24/2014	Zizhuo Wang	MN	University of Minnesota-Twin Cities	Standard Grant	Diwakar Gupta	08/31/2017	285599		zwang@umn.edu	200 OAK ST SE	Minneapolis	MN	554552070	6126245599	ENG	1787, 5514	072E, 073E, 076E, 077E, 078E, 1787, 5514, 8023, 9147	$0.00
2014	1414416	PFI:AIR - TT: Technology Translation: Air coupled transducer for acoustically assisted magnetic recording	IIP	Accelerating Innovation Rsrch	05/01/2014	04/10/2014	Pallavi Dhagat	OR	Oregon State University	Standard Grant	Barbara H. Kenny	10/31/2015	200000	Denis Sather, John Turner, Albrecht Jander	dhagat@eecs.orst.edu	OREGON STATE UNIVERSITY	Corvallis	OR	973318507	5417374933	ENG	8019	8019	$0.00
2014	1451491	The Global Learning Council: a Broad Cross-Sector Dialogue about Best Practices in the Development of Learning Technologies	DUE	IUSE	08/15/2014	08/15/2014	Justine Cassell	PA	Carnegie-Mellon University	Standard Grant	Paul Tymann	07/31/2015	50000		justine@cs.cmu.edu	5000 Forbes Avenue	PITTSBURGH	PA	152133815	4122689527	EHR	1998	8209, 9178, 8244	$0.00
2014	1440779	CC*IIE Networking Infrastructure: Network Expansion to Support Data Intensive Research and Computation at the University of New Mexico	ACI	Campus Cyberinfrastrc (CC-NIE)	09/01/2014	08/14/2014	Gilbert Gonzales	NM	University of New Mexico	Standard Grant	Kevin L. Thompson	08/31/2016	498620	Gregory Taylor, Brian Pietrewicz, Susan Atlas	gonzgil@unm.edu	1700 Lomas Blvd. NE, Suite 2200	ALBUQUERQUE	NM	871310001	5052774186	CSE	8080		$0.00
2014	1407216	EXTREEMS-QED: Large Data Analysis and Visualization at the University of Iowa	DMS	WORKFORCE IN THE MATHEMAT SCI, EDUCATION AND WORKFORCE, EXP PROG TO STIM COMP RES	08/15/2014	06/18/2014	Suely Oliveira	IA	University of Iowa	Standard Grant	Victor Roytburd	07/31/2019	579451	Isabel Darcy, Bruce Ayati, David Stewart, Mary Kathryn Cowles	oliveira@cs.uiowa.edu	2 GILMORE HALL	IOWA CITY	IA	522421320	3193352123	MPS	7335, 7361, 9150	8606, 9150	$0.00
2014	1359008	REU Site: Undergraduate Research on Artificial Intelligence and Text Analysis	IIS	RSCH EXPER FOR UNDERGRAD SITES	05/01/2014	04/23/2014	Sharon Small	NY	Siena College	Standard Grant	William Bainbridge	04/30/2017	359923	Larry Medsker	ssmall@siena.edu	515 LOUDON ROAD	LOUDONVILLE	NY	122111462	5187826737	CSE	1139	9250	$0.00
2014	1362112	Planning Grant: I/UCRC for Identification Technology Research	IIP	INDUSTRY/UNIV COOP RES CENTERS	01/01/2014	05/20/2014	Arun Ross	MI	Michigan State University	Standard Grant	Thyagarajan Nandagopal	12/31/2015	14080	Anil Jain	rossarun@cse.msu.edu	Office of Sponsored Programs	East Lansing	MI	488242620	5173555040	ENG	5761	5761, 8039	$0.00
2014	1440750	CC*IIE Engineer: A Software-Defined Campus Network for Big-Data Sciences	ACI	Campus Cyberinfrastrc (CC-NIE)	09/01/2014	08/06/2014	Jennifer Rexford	NJ	Princeton University	Standard Grant	Kevin L. Thompson	08/31/2016	399776	Christopher Tully, Curtis Hillegas, Nicholas Turk-Browne	jrex@cs.princeton.edu	Off. of Research & Proj. Admin.	Princeton	NJ	085400036	6092583090	CSE	8080		$0.00
2014	1421441	CSR: Small: Telescopic Analysis for Black-Box Troubleshooting of Distributed Systems	CNS	COMPUTER SYSTEMS	09/01/2014	08/13/2014	Jason Flinn	MI	University of Michigan Ann Arbor	Standard Grant	M. Mimi McClure	08/31/2017	498241	Michael Cafarella	jflinn@umich.edu	3003 South State St. Room 1062	Ann Arbor	MI	481091274	7347636438	CSE	7354	7923	$0.00
2014	1356397	Preparation of Data Driven Mathematical Scientists for the Workforce	DUE	S-STEM:SCHLR SCI TECH ENG&MATH	08/01/2014	07/29/2014	Ariel Cintron-Arias	TN	East Tennessee State University	Standard Grant	John Krupczak	07/31/2019	622498	Edith Seier, Jeff Knisley, Ramona Williams, Anant Godbole	cintronarias@etsu.edu	P O Box 70565	Johnson City	TN	376141707	4234396000	EHR	1536	9150, 9178, SMET	$0.00
2014	1429294	MRI: Acquisition of Instrument for Data-intensive Applications with Hybrid Cloud Computing Needs	CNS	MAJOR RESEARCH INSTRUMENTATION	09/01/2014	08/20/2014	Chi-Ren Shyu	MO	University of Missouri-Columbia	Standard Grant	Rita V. Rodriguez	08/31/2017	600408	Prasad Calyam, Dong Xu, Gordon Springer, Michela Becchi	shyuc@missouri.edu	310 JESSE HALL	COLUMBIA	MO	652111230	5738827560	CSE	1189	1189	$0.00
2014	1414978	EAPSI: Team Assembly and Performance in a Large Sample of Chinese Online Gamers	IIA	EAPSI	06/01/2014	05/30/2014	Amy Wax	GA	Wax Amy M	Fellowship	Anne L. Emig	05/31/2015	5070				Atlanta	GA	303081660		O/D	7316	5978, 7316, 9200	$0.00
2014	1353308	Collaborative Research: Causes of Variation in Parid Call Complexity	IOS	ANIMAL BEHAVIOR	09/01/2014	08/18/2014	Kathryn Sieving	FL	University of Florida	Standard Grant	Michelle M. Elekonich	08/31/2018	420000		chucao@ufl.edu	1 UNIVERSITY OF FLORIDA	GAINESVILLE	FL	326112002	3523923516	BIO	7659	9150	$0.00
2014	1353326	Collaborative Research: Causes of Variation in Parid Call Complexity	IOS	ANIMAL BEHAVIOR	09/01/2014	08/18/2014	Jeffrey Lucas	IN	Purdue University	Standard Grant	Michelle M. Elekonich	08/31/2018	455000		jlucas@purdue.edu	Young Hall	West Lafayette	IN	479072114	7654941055	BIO	7659	9150, 9178, 9179	$0.00
2014	1353327	Collaborative Research: Causes of Variation in Parid Call Complexity	IOS	ANIMAL BEHAVIOR, EXP PROG TO STIM COMP RES	09/01/2014	08/18/2014	Todd Freeberg	TN	University of Tennessee Knoxville	Standard Grant	Michelle M. Elekonich	08/31/2018	365000		tfreeber@utk.edu	1 CIRCLE PARK	KNOXVILLE	TN	379960003	8659743466	BIO	7659, 9150	9150, 9178, 9179	$0.00
2014	1440617	CC*IIE Campus Design - Internet2 Infrastructure	ACI	Campus Cyberinfrastrc (CC-NIE)	09/01/2014	08/14/2014	Michael James	WA	Northwest Indian College	Standard Grant	Kevin L. Thompson	08/31/2016	349896	Bernice Portervint	mjames@nwic.edu	2522 Kwina Rd	Bellingham	WA	982269278	3606762772	CSE	8080		$0.00
2014	1431276	Strategy and Organization of Mobile Innovation and Entrepreneurship	SES	Science of Organizations	08/15/2014	08/14/2014	Timothy Bresnahan	CA	Stanford University	Continuing grant	mo wang	07/31/2017	469087		trbres@stanford.edu	3160 Porter Drive	Palo Alto	CA	943041212	6507232300	SBE	8031	9179	$0.00
2014	1418362	"Big-Data" Asymptotics: Theory and Large-Scale Experiments	DMS	OFFICE OF MULTIDISCIPLINARY AC, CDS&E-MSS, CDS&E	08/15/2014	08/06/2014	David Donoho	CA	Stanford University	Standard Grant	Leland M. Jameson	07/31/2018	700594	Iain Johnstone	donoho@stat.stanford.edu	3160 Porter Drive	Palo Alto	CA	943041212	6507232300	MPS	1253, 8069, 8084	7433, 8084, 9263	$0.00
2014	1421193	SHF: SMALL: NONSTANDARD COMPUTATIONAL MODELS OF LINEAR LOGIC	CCF	SOFTWARE & HARDWARE FOUNDATION	09/01/2014	07/23/2014	Stephan Zdancewic	PA	University of Pennsylvania	Standard Grant	Anindya Banerjee	08/31/2017	450000		stevez@cis.upenn.edu	Research Services	Philadelphia	PA	191046205	2158987293	CSE	7798	7923, 7943	$0.00
2014	1449784	EAGER PROPOSAL: IceTrendr: An Automated Visualization and Analysis Tool for Mapping Changes in Glacier Extent from Landsat	PLR	POLAR CYBERINFRASTRUCTURE	08/15/2014	07/18/2014	Anne Nolin	OR	Oregon State University	Standard Grant	Marco Tedesco	01/31/2016	179329	Robert Kennedy	nolina@geo.orst.edu	OREGON STATE UNIVERSITY	Corvallis	OR	973318507	5417374933	GEO	5407	1079, 7916	$0.00
2014	1407775	Bayesian Analysis and Interfaces	DMS	STATISTICS	07/15/2014	07/03/2014	James Berger	NC	Duke University	Continuing grant	Gabor J. Szekely	06/30/2018	144322		berger@stat.duke.edu	2200 W. Main St, Suite 710	Durham	NC	277054010	9196843030	MPS	1269		$0.00
2014	1407813	Estimation and testing in low rank multivariate models	DMS	STATISTICS	07/15/2014	07/03/2014	Iain Johnstone	CA	Stanford University	Continuing grant	Gabor J. Szekely	06/30/2018	164347	David Donoho	imj@stanford.edu	3160 Porter Drive	Palo Alto	CA	943041212	6507232300	MPS	1269		$0.00
2014	1358997	REU Site: Educating for the grand challenges at the intersection of biocomplexity and high-performance computing	DBI	RSCH EXPER FOR UNDERGRAD SITES, CROSS-EF ACTIVITIES, WORKFORCE IN THE MATHEMAT SCI	04/01/2014	03/19/2014	Gavin Conant	MO	University of Missouri-Columbia	Standard Grant	Charles Sullivan	03/31/2017	316378	Chi-Ren Shyu	conantg@missouri.edu	310 JESSE HALL	COLUMBIA	MO	652111230	5738827560	BIO	1139, 7275, 7335	8007, 9250	$0.00
2014	1343661	EarthCube Conceptual Design: A Scalable Community Driven Architecture	ICER	EarthCube	06/15/2014	06/09/2014	Stanislav Djorgovski	CA	California Institute of Technology	Standard Grant	Eva E. Zanzerkia	05/31/2016	299994	Daniel Pilone	george@astro.caltech.edu	1200 E California Blvd	PASADENA	CA	911250600	6263956219	GEO	8074	7433	$0.00
2014	1440546	CC*IIE Networking Infrastructure: A High-Speed Scalable Research Core (HSSRC) at Washington State University	ACI	Campus Cyberinfrastrc (CC-NIE)	10/01/2014	08/07/2014	Christian Mailhiot	WA	Washington State University	Standard Grant	Kevin L. Thompson	09/30/2016	498066	Brian Lamb, Doreen Main, Joanna Kelley, Chen-Ching Liu	christian.mailhiot@wsu.edu	NEILL HALL, ROOM 423	PULLMAN	WA	991643140	5093359661	CSE	8080		$0.00
2014	1409593	Doctoral Dissertation Research: Examining Social Clustering and Division via Patterns of Purchasing and Reviewing	SES	SOCIOLOGY	07/01/2014	07/02/2014	Michael Macy	NY	Cornell University	Standard Grant	kevin Leicht	06/30/2015	11938	Yongren Shi	mwm14@cornell.edu	373 Pine Tree Road	Ithaca	NY	148502820	6072555014	SBE	1331	9179, SMET	$0.00
2014	1404971	Collaborative Research: Risk-Averse Cluster Detection in Network Models of Bigdata Under Measurement Uncertainty	CMMI	EXP PROG TO STIM COMP RES, OPERATIONS RESEARCH	04/15/2014	04/04/2014	Balabhaskar Balasundaram	OK	Oklahoma State University	Standard Grant	Michael C. Fu	03/31/2017	271649		baski@okstate.edu	101 WHITEHURST HALL	Stillwater	OK	740781011	4057449995	ENG	9150, 5514	072E, 073E, 077E, 9150, 5514	$0.00
2014	1404864	Collaborative Research: Risk-Averse Cluster Detection in Network Models of Bigdata Under Measurement Uncertainty	CMMI	OPERATIONS RESEARCH	04/15/2014	04/04/2014	Illya Hicks	TX	William Marsh Rice University	Standard Grant	Michael C. Fu	03/31/2017	169999		ivhicks@rice.edu	6100 MAIN ST	HOUSTON	TX	770051827	7133484820	ENG	5514	072E, 073E, 077E, 9102	$0.00
2014	1439555	WORKSHOP: ThinkTank (Doctoral Consortium) at ICAD 2014	IIS	Cyber-Human Systems (CHS)	04/01/2014	03/25/2014	Stephen Ruthmann	NY	New York University	Standard Grant	Ephraim P. Glinert	03/31/2015	22403		sar17@nyu.edu	70 WASHINGTON SQUARE S	NEW YORK	NY	100121019	2129982121	CSE	7367	7367, 7556	$0.00
2014	1411085	Ultrafast Magneto-Plasmonic Effects in Ferrimagnetic Nanomaterials	DMR	ELECTRONIC/PHOTONIC MATERIALS, CONDENSED MATTER PHYSICS	07/01/2014	05/30/2014	Kang Wang	CA	University of California-Los Angeles	Continuing grant	Z. Charles Ying	06/30/2017	240000	Mohammad Montazeri	wang@ee.ucla.edu	11000 Kinross Avenue, Suite 211	LOS ANGELES	CA	900952000	3107940102	MPS	1775, 1710	7237	$0.00
2014	1448848	STTR Phase I: A Social and Data-Driven Platform for Searching Healthcare Providers	IIP	STTR PHASE I	01/01/2015	12/18/2014	Matthew Wiley	CA	SmartDocFinder LLC	Standard Grant	Peter Atherton	12/31/2015	225000	Evangelos Christidis	mwiley63@gmail.com	3499 10th St	Riverside	CA	925013617	3309362691	ENG	1505	1505, 8032	$0.00
2014	1440552	CC*IIE Networking Infrastructure: SciNet: A ScienceDMZ for Science and Engineering Research at University of Puerto Rico Mayaguez	ACI	Campus Cyberinfrastrc (CC-NIE)	09/01/2014	08/25/2014	Manuel Rodriguez-Martinez	PR	University of Puerto Rico Mayaguez	Standard Grant	Kevin L. Thompson	08/31/2016	498604	Taras Oleksyk, Juan Ramirez, Ubaldo Cordova, Maria Curet-Arana	manuel.rodriguez7@upr.edu	Call Box 9000	Mayaguez	PR	006819000	7878312065	CSE	8080	9150	$0.00
2014	1449653	EAGER: Monolithic 3D Integration of Resistive Random Access Memory (ReRAM): A Technological Exploration	CCF	SOFTWARE & HARDWARE FOUNDATION	09/01/2014	08/26/2014	Shimeng Yu	AZ	Arizona State University	Standard Grant	Sankar Basu	08/31/2016	250000		Shimeng.Yu@asu.edu	ORSPA	TEMPE	AZ	852816011	4809655479	CSE	7798	7916, 7945	$0.00
2014	1451032	BRAIN EAGER: Analyzing and modeling power-law behaviors in neuroscience	DBI	ADVANCES IN BIO INFORMATICS	09/01/2014	08/18/2014	Fidel Santamaria	TX	University of Texas at San Antonio	Standard Grant	Anne Maglia	08/31/2016	300000	Nicole Wicha, Todd Troyer	fidel.santamaria@utsa.edu	One UTSA Circle	San Antonio	TX	782499113	2104584340	BIO	1165	7916, 8091	$0.00
2014	1418858	Populating a Radiocarbon Database of Western North America	BCS	ARCHAEOLOGY	09/01/2014	06/07/2014	Robert Kelly	WY	University of Wyoming	Standard Grant	John E. Yellen	08/31/2016	254870		rlkelly@uwyo.edu	1000 E. University Avenue	Laramie	WY	820712000	3077665320	SBE	1391	1391, 9150	$0.00
2014	1428421	MRI: Acquisition of an X-Ray Fluorescence scanner for automated high-resolution sensing of Earth system archives	EAR	MAJOR RESEARCH INSTRUMENTATION, INSTRUMENTATION & FACILITIES	08/01/2014	08/06/2014	Anders Carlson	OR	Oregon State University	Continuing grant	Jonathan Wynn	07/31/2016	392000	Joseph Stoner, Robert Wheatcroft, Alan Mix, Julie Pett-Ridge	acarlson@coas.oregonstate.edu	OREGON STATE UNIVERSITY	Corvallis	OR	973318507	5417374933	GEO	1189, 1580	1189	$0.00
2014	1422488	III: Small: Database Algorithms for Modern CPU Memory Hierarchies	IIS	INFO INTEGRATION & INFORMATICS	09/01/2014	08/05/2014	Kenneth Ross	NY	Columbia University	Standard Grant	Frank Olken	08/31/2017	499998		kar@cs.columbia.edu	2960 Broadway	NEW YORK	NY	100276902	2128546851	CSE	7364	7364, 7923	$0.00
2014	1449001	STTR Phase I: Linkage Objects for Generalized Instruction in Coding	IIP	STTR PHASE I	01/01/2015	04/24/2015	Ted Carmichael	KY	TutorGen, Inc.	Standard Grant	Glenn H. Larsen	12/31/2015	225000	Bruce McLaren, John Stamper	tcarmichael@tutorgen.com	1037 S Fort Thomas Ave	Fort Thomas	KY	410752281	5133781668	ENG	1505	1505, 8031, 8032, 9150	$0.00
2014	1435164	Collaborative Research: Risk Management and Control of Dynamic Rate Queues for Healthcare and Transportation Services	CMMI	SERVICE ENTERPRISE SYSTEMS, OPERATIONS RESEARCH	09/01/2014	07/19/2014	Robert Hampshire	PA	Carnegie-Mellon University	Standard Grant	Diwakar Gupta	02/28/2015	199999		hamp@umich.edu	5000 Forbes Avenue	PITTSBURGH	PA	152133815	4122689527	ENG	1787, 5514	072E, 073E, 076E, 077E, 078E, 5514, 8023, 9102, 9147	$0.00
2014	1427157	Coastal SEES Collaborative Research: Changes in Ship-borne Introductions of Invasive Species in Coupled Natural-human Systems: Infrastructure, Global Trade, Climate and Policy	EF	SEES Coastal, DYN COUPLED NATURAL-HUMAN	09/01/2014	08/26/2014	David Lodge	IN	University of Notre Dame	Standard Grant	Henry L. Gholz	08/31/2019	1699377	Nitesh Chawla, Erin Grey, Thanuka Wickramarathne, Amanda Leister	lodge.1@nd.edu	940 Grace Hall	NOTRE DAME	IN	465565708	5746317432	BIO	8088, 1691		$0.00
2014	1426973	Coastal SEES Collaborative Research: Changes in Ship-borne Introductions of Invasive Species in Coupled Natural-human Systems: Infrastructure, Global Trade, Climate and Policy	EF	DYN COUPLED NATURAL-HUMAN, SEES Coastal	09/01/2014	08/26/2014	James Corbett	DE	University of Delaware	Standard Grant	Henry L. Gholz	08/31/2019	300269		jcorbett@udel.edu	210 Hullihen Hall	Newark	DE	197162553	3028312136	BIO	1691, 8088	9150	$0.00
2014	1436334	Collaborative Research: Risk Management and Control of Dynamic Rate Queues for Healthcare and Transportation Services	CMMI	SERVICE ENTERPRISE SYSTEMS, OPERATIONS RESEARCH	09/01/2014	07/19/2014	William Massey	NJ	Princeton University	Standard Grant	Diwakar Gupta	08/31/2017	200000		wmassey@princeton.edu	Off. of Research & Proj. Admin.	Princeton	NJ	085400036	6092583090	ENG	1787, 5514	072E, 073E, 076E, 077E, 078E, 5514, 8023, 9102, 9147	$0.00
2014	1350474	CAREER: Phylogenetic tools for studying phenotypic diversification in the tree of life	DEB	PHYLOGENETIC SYSTEMATICS, EVOLUTIONARY GENETICS	04/01/2014	03/10/2015	Liam Revell	MA	University of Massachusetts Boston	Continuing grant	David Mindell	03/31/2019	347388		liam.revell@umb.edu	100 Morrissey Boulevard	Dorchester	MA	021253300	6172875370	BIO	1171, 7378	1045, 1171, 9169, EGCH	$0.00
2014	1348097	Support for US Young Investigators to attend IEEE International Symposium on Biomedical Imaging, Beijing, China, April 28-May 2, 2014	CBET	BIOMEDICAL ENGINEERING	04/01/2014	03/28/2014	Ge Wang	NY	Rensselaer Polytechnic Institute	Standard Grant	Athanassios Sambanis	03/31/2015	8000	Hengyong Yu	wangg6@rpi.edu	110 8TH ST	Troy	NY	121803522	5182766000	ENG	5345	004E, 017E, 137E, 138E, 7237, 9102	$0.00
2014	1443104	Workshop: Support for doctoral students and junior researchers at The Digital Societies and Social Technologies Summer Institute	IIS	Cyber-Human Systems (CHS)	05/01/2014	05/02/2014	Sean Goggins	MO	University of Missouri-Columbia	Standard Grant	William Bainbridge	04/30/2015	30000		gogginss@missouri.edu	310 JESSE HALL	COLUMBIA	MO	652111230	5738827560	CSE	7367	7367, 7556, 9150	$0.00
2014	1448293	SBIR Phase I: Fast Slewing Voltage Regulator for Package Integrated Dynamic Voltage and Frequency Scaling Applications	IIP	SMALL BUSINESS PHASE I	01/01/2015	12/03/2014	David Tournatory	CA	Gazelle Semiconductor Inc	Standard Grant	Steven Konsek	06/30/2015	149999		david@gazellesemi.com	101 Acacia Lane	Redwood City	CA	940622707	4159879455	ENG	5371	5371, 8028, 8034	$0.00
2014	1457664	GENSIPS 2014: Workshop on Genomic Signal Processing and Statistics	CCF	ALGORITHMIC FOUNDATIONS	12/01/2014	11/12/2014	Peng Qiu	GA	Georgia Tech Research Corporation	Standard Grant	Mitra Basu	11/30/2015	10000	Dongmei Wang, Yufei Huang	peng.qiu@bme.gatech.edu	Office of Sponsored Programs	Atlanta	GA	303320420	4048944819	CSE	7796	7931	$0.00
2014	1422119	CSR: Small: Moving MapReduce into the Cloud: Flexibility, Efficiency, and Elasticity	CNS	COMPUTER SYSTEMS	10/01/2014	09/05/2014	Xiaobo Zhou	CO	University of Colorado at Colorado Springs	Standard Grant	Weisong Shi	09/30/2017	400000	Jia Rao	xzhou@uccs.edu	1420, Austin Bluffs Parkway	Colorado Springs	CO	809183733	7192553153	CSE	7354	7923	$0.00
2014	1422021	RI: Small: Geometry- and Symmetry-Driven Computer Vision Methods for High-Throughput Automated Microscopic Imaging	IIS	ADVANCES IN BIO INFORMATICS, INFORMATION TECHNOLOGY RESEARC, CROSS-EF ACTIVITIES, ROBUST INTELLIGENCE	08/01/2014	07/23/2014	Davi Geiger	NY	New York University	Continuing grant	Jie Yang	07/31/2017	268073		geiger@cs.nyu.edu	70 WASHINGTON SQUARE S	NEW YORK	NY	100121019	2129982121	CSE	1165, 1640, 7275, 7495	7495, 7923, 8750	$0.00
2014	1406563	Advances for Bayesian Model Selection and Inference	DMS	STATISTICS	08/01/2014	07/23/2014	Edward George	PA	University of Pennsylvania	Standard Grant	Gabor J. Szekely	07/31/2017	450000		edgeorge@wharton.upenn.edu	Research Services	Philadelphia	PA	191046205	2158987293	MPS	1269		$0.00
2014	1421828	CIF: Small: Computer assisted rate regions for multi-source distributed storage and network coding	CCF	COMM & INFORMATION FOUNDATIONS	09/01/2014	08/12/2014	John Walsh	PA	Drexel University	Standard Grant	John Cozzens	08/31/2017	475000	Steven Weber	jwalsh@ece.drexel.edu	3201 Arch Street	Philadelphia	PA	191042875	2158955849	CSE	7797	7923, 7935	$0.00
2014	1430815	SBIR Phase II: Electric-Field-Controlled Nonvolatile Magnetic Memory	IIP	SMALL BUSINESS PHASE II	10/01/2014	09/04/2014	Pedram KhaliliAmiri	CA	Inston Inc	Standard Grant	Steven Konsek	09/30/2016	749701		pedramk@gmail.com	2024 Pier Avenue	Santa Monica	CA	904055950	3109937910	ENG	5373	107E, 5373, 8035	$0.00
2014	1409836	CIF: Medium: Collaborative Research: Estimating simultaneously structured models: from phase retrieval to network coding	CCF	COMM & INFORMATION FOUNDATIONS	08/15/2014	08/14/2014	Maryam Fazel	WA	University of Washington	Continuing grant	Phillip Regalia	07/31/2018	261408		mfazel@ee.washington.edu	4333 Brooklyn Ave NE	SEATTLE	WA	981959472	2065434043	CSE	7797	7924, 7935	$0.00
2014	1409204	CIF: Medium: Collaborative Research: Estimating simultaneously structured models: from phase retrieval to network coding	CCF	COMM & INFORMATION FOUNDATIONS	08/15/2014	08/14/2014	Babak Hassibi	CA	California Institute of Technology	Continuing grant	Phillip Regalia	07/31/2018	263644		hassibi@caltech.edu	1200 E California Blvd	PASADENA	CA	911250600	6263956219	CSE	7797	7924, 7935	$0.00
2014	1440450	CC*IIE Region: Transforming a Regional Network and the Regional Community to Serve Diverse and Emerging Research Needs	ACI	Campus Cyberinfrastrc (CC-NIE)	09/01/2014	08/13/2014	Paul Schopis	OH	Ohio State University	Standard Grant	Kevin L. Thompson	08/31/2016	150000	Pankaj Shah	pschopis@oar.net	Office of Sponsored Programs	Columbus	OH	432101016	6142923805	CSE	8080	7556	$0.00
2014	1422009	SHF: CSR: Small: Toward Smart HPC through Active Learning and Intelligent Scheduling	CCF	COMPUTER SYSTEMS, SOFTWARE & HARDWARE FOUNDATION	08/15/2014	08/13/2014	Zhiling Lan	IL	Illinois Institute of Technology	Standard Grant	Almadena Y. Chtchelkanova	07/31/2017	498800		lan@iit.edu	3300 South Federal Street	Chicago	IL	606163732	3125673035	CSE	7354, 7798	7923, 7942, 7354	$0.00
2014	1439967	Wireless Spectrum Research and Development (WSRD) Workshop. "UNDERSTANDING THE SPECTRUM ENVIRONMENT". To be held March 31, 2014, National Science Foundation, Arlington, Virginia.	ECCS	EARS	04/01/2014	03/25/2014	Dennis Roberson	IL	Illinois Institute of Technology	Standard Grant	Lawrence S. Goldberg	09/30/2015	48000		dennis.roberson@iit.edu	3300 South Federal Street	Chicago	IL	606163732	3125673035	ENG	7976		$0.00
2014	1420692	AF: Small: New directions in the design of local computation algorithms	CCF	ALGORITHMIC FOUNDATIONS	09/01/2014	07/16/2014	Ronitt Rubinfeld	MA	Massachusetts Institute of Technology	Standard Grant	Balasubramanian Kalyanasundaram	08/31/2017	400000		ronitt@csail.mit.edu	77 MASSACHUSETTS AVE	Cambridge	MA	021394301	6172531000	CSE	7796	7923, 7926	$0.00
2014	1422569	AF: Small: Randomized Algorithms and Stochastic Models	CCF	ALGORITHMIC FOUNDATIONS	06/01/2014	06/03/2014	Aravind Srinivasan	MD	University of Maryland College Park	Standard Grant	Tracy J. Kimbrel	05/31/2017	450000		srin@cs.umd.edu	3112 LEE BLDG	COLLEGE PARK	MD	207425141	3014056269	CSE	7796	7923, 7926	$0.00
2014	1407649	Probability Theory and Statistics in High and Infinite Dimensions: Empirical Processes Theory and Beyond	DMS	PROBABILITY, STATISTICS	05/01/2014	03/13/2014	Vladimir Koltchinskii	GA	Georgia Tech Research Corporation	Standard Grant	Gabor J. Szekely	04/30/2015	23000	Jon Wellner	vlad@math.gatech.edu	Office of Sponsored Programs	Atlanta	GA	303320420	4048944819	MPS	1263, 1269	7556	$0.00
2014	1408673	AF: Medium: Collaborative Research: On the Power of Mathematical Programming in Combinatorial Optimization	CCF	ALGORITHMIC FOUNDATIONS	09/01/2014	06/20/2014	David Steurer	NY	Cornell University	Continuing grant	Dmitry Maslov	08/31/2018	96056		dsteurer@cs.cornell.edu	373 Pine Tree Road	Ithaca	NY	148502820	6072555014	CSE	7796	7924, 7927	$0.00
2014	1407779	AF: Medium: Collaborative Research: On the Power of Mathematical Programming in Combinatorial Optimization	CCF	ALGORITHMIC FOUNDATIONS	09/01/2014	06/20/2014	James Lee	WA	University of Washington	Continuing grant	Dmitry Maslov	08/31/2018	86581		jrl@cs.washington.edu	4333 Brooklyn Ave NE	SEATTLE	WA	981959472	2065434043	CSE	7796	7924, 7927	$0.00
2014	1408643	AF: Medium: Collaborative Research: On the Power of Mathematical Programming in Combinatorial Optimization	CCF	ALGORITHMIC FOUNDATIONS	09/01/2014	06/20/2014	Prasad Raghavendra	CA	University of California-Berkeley	Continuing grant	Dmitry Maslov	08/31/2018	87341		nrprasad@gmail.com	Sponsored Projects Office	BERKELEY	CA	947045940	5106428109	CSE	7796	7924, 7927	$0.00
2014	1431484	Establishment of a Scholarship for Service Program at the University of Alabama in Huntsville	DGE	FED CYBER SERV: SCHLAR FOR SER	08/01/2014	03/30/2015	Rayford Vaughn	AL	University of Alabama in Huntsville	Continuing grant	Victor P. Piotrowski	07/31/2019	1776003	Seong-Moo Yoo, Jatinder Gupta, Sara Graves	ray.vaughn@uah.edu	301 Sparkman Drive	Huntsville	AL	358051911	2568246120	EHR	1668	7254, 7434, 9150, 9178, 9179, SMET	$0.00
2014	1433659	MASTER: Missouri Advanced Security Training, Education and Research	DGE	FED CYBER SERV: SCHLAR FOR SER	08/15/2014	03/30/2015	Dan Lin	MO	Missouri University of Science and Technology	Continuing grant	Victor P. Piotrowski	07/31/2019	1955901	Ali Hurson, Wei Jiang, Sajal Das, Bruce McMillin	lindan@mst.edu	300 W 12th Street	Rolla	MO	654096506	5733414134	EHR	1668	7254, 7434, 9178, 9179, SMET	$0.00
2014	1449411	Engineering Intrusion Detection and Prevention Services for Hypervisor Cloud Computing Infrastructures (EIDP-HCCI)	CNS	COMPUTER SYSTEMS, IUSE, SPECIAL PROJECTS - CISE	10/01/2014	04/14/2015	Jessie Walker	AR	University of Arkansas at Pine Bluff	Standard Grant	M. Mimi McClure	09/30/2016	324071	Rajeev Agrawal, Brenton Stewart	walkerjj@uapb.edu	1200 University Drive	Pine Bluff	AR	716012790	8705758076	CSE	7354, 1998, 1714	7354, 9102, 9251, 9178	$0.00
2014	1441413	Graduate Student Tutorial and Winter Digitization Meetings; February, 2015	SMA	SCIENCE OF SCIENCE POLICY	05/15/2014	05/15/2014	Shane Greenstein	MA	National Bureau of Economic Research Inc	Standard Grant	Maryann Feldman	04/30/2016	49975		greenstein@kellogg.northwestern.edu	1050 Massachusetts Avenue	Cambridge	MA	021385398	6178683900	SBE	7626	7626, 9179	$0.00
2014	1423337	III: Small: Collaborative Research: Keyphrase Extraction in Document Networks	IIS	INFO INTEGRATION & INFORMATICS	09/01/2014	08/22/2014	Cornelia Caragea	TX	University of North Texas	Continuing grant	Maria Zemankova	08/31/2017	103991	Paul Tarau	ccaragea@unt.edu	1155 Union Circle #305250	DENTON	TX	762035017	9405653940	CSE	7364	7364, 7923	$0.00
2014	1432920	I-Corps: SleepEez: Point-of-care sensor for prediction and prevention of sleep apnea	IIP	I-Corps	01/01/2014	05/05/2014	Satish Bukkapatnam	TX	Texas A&M Engineering Experiment Station	Standard Grant	Rathindra DasGupta	03/31/2014	50000		satish@tamu.edu	TEES State Headquarters Bldg.	College Station	TX	778454645	9794587617	ENG	8023		$0.00
2014	1445149	Travel Awards for 2014 IEEE International Conference on Bioinformatics and Biomedicine (BIBM-2014)	IIS	INFO INTEGRATION & INFORMATICS	06/01/2014	06/03/2014	Xiaohua (Tony) Hu	PA	Drexel University	Standard Grant	Sylvia J. Spengler	05/31/2015	20000		xh29@drexel.edu	3201 Arch Street	Philadelphia	PA	191042875	2158955849	CSE	7364	7364, 7556	$0.00
2014	1446601	CPS: Synergy: TTP Option: Anytime Visual Scene Understanding for Heterogeneous and Distributed Cyber-Physical Systems	CNS	INFORMATION TECHNOLOGY RESEARC	01/01/2015	09/09/2014	Srinivasa Narasimhan	PA	Carnegie-Mellon University	Standard Grant	David Corman	12/31/2018	1397793	James Bagnell, Martial Hebert, Christoph Mertz, James Hoe	srinivas@cs.cmu.edu	5000 Forbes Avenue	PITTSBURGH	PA	152133815	4122689527	CSE	1640	8235	$0.00
2014	1415719	SBIR Phase I: Adding Value to the World's Free Online Educational Content to Upgrade the Online Learning Experience	IIP	SMALL BUSINESS PHASE I	07/01/2014	05/19/2014	Alpana Verma-Alag	CA	Upgrademe, Inc	Standard Grant	Glenn H. Larsen	12/31/2014	150000		alpana@upgrademeinc.com	2044 Finley Place	Santa Clara	CA	950503266	4087180135	ENG	5371	5371, 8031, 8032, 8039	$0.00
2014	1447289	I-Corps: Mobile and E-network Smart Health (MESH)	IIP	I-Corps	07/01/2014	06/30/2014	Hui Yang	FL	University of South Florida	Standard Grant	Rathindra DasGupta	06/30/2015	50000	Jose Zayas-Castro	huiyang@usf.edu	3702 Spectrum Blvd.	Tampa	FL	336129446	8139742897	ENG	8023		$0.00
2014	1400472	Travel support for ASPLOS 2014	CCF	COMPUTER SYSTEMS, SOFTWARE & HARDWARE FOUNDATION	01/15/2014	01/13/2014	Matthew Might	UT	University of Utah	Standard Grant	Anindya Banerjee	12/31/2014	15000		might@cs.utah.edu	75 S 2000 E	SALT LAKE CITY	UT	841128930	8015816903	CSE	7354, 7798	7941, 7943, 9150	$0.00
2014	1422951	III: Small: Collaborative Research: Keyphrase Extraction in Document Networks	IIS	INFO INTEGRATION & INFORMATICS	09/01/2014	08/22/2014	C. Giles	PA	Pennsylvania State Univ University Park	Continuing grant	Maria Zemankova	08/31/2017	60487		giles@ist.psu.edu	110 Technology Center Building	UNIVERSITY PARK	PA	168027000	8148651372	CSE	7364	7364, 7923	$0.00
2014	1442206	Collaborative Research: Dimensions: Coevolution of scleractinian corals and their associated microorganisms	OCE	Dimensions of Biodiversity	09/01/2014	07/25/2014	Monica Medina	PA	Pennsylvania State Univ University Park	Standard Grant	Michael Sieracki	08/31/2018	904000		mum55@psu.edu	110 Technology Center Building	UNIVERSITY PARK	PA	168027000	8148651372	GEO	7968	1650, 7377, 7968, 9117, 9169, EGCH, SMET	$0.00
2014	1440788	SI2-SSE: Enhancement and Support of DMTCP for Adaptive, Extensible Checkpoint-Restart	ACI	SPECIAL PROJECTS - CCF, Software Institutes	09/01/2014	11/17/2014	Gene Cooperman	MA	Northeastern University	Standard Grant	Daniel Katz	08/31/2017	514427		gene@ccs.neu.edu	360 HUNTINGTON AVE	BOSTON	MA	021155005	6173732508	CSE	2878, 8004	7433, 8004, 8005, 9251, 2878	$0.00
2014	1423250	NeTS: Small: Collaborative Research: Dynamic Forwarding and Caching for Data-Centric Networks: Theory and Algorithms	CNS	RES IN NETWORKING TECH & SYS	10/01/2014	08/27/2014	Edmund Yeh	MA	Northeastern University	Continuing grant	Darleen L. Fisher	09/30/2017	84989		eyeh@ece.neu.edu	360 HUNTINGTON AVE	BOSTON	MA	021155005	6173732508	CSE	7363	7923	$0.00
2014	1423240	NeTS: Small: Collaborative Research: Dynamic Forwarding and Caching for Data-Centric Networks: Theory and Algorithms	CNS	RES IN NETWORKING TECH & SYS	10/01/2014	11/06/2014	Tracey Ho	CA	California Institute of Technology	Standard Grant	Darleen L. Fisher	09/30/2017	250000		tho@caltech.edu	1200 E California Blvd	PASADENA	CA	911250600	6263956219	CSE	7363	7923	$0.00
2014	1411221	Student Support: The 6th CIRP Conference on High Performance Cutting (HPC2014); University of California, Berkeley; June 23-25, 2014	CMMI	Manufacturing Machines & Equip	04/01/2014	03/05/2014	David Dornfeld	CA	University of California-Berkeley	Standard Grant	Zhijian Pei	03/31/2015	18000		dornfeld@me.berkeley.edu	Sponsored Projects Office	BERKELEY	CA	947045940	5106428109	ENG	1468	082E, 083E, 7556, 9179	$0.00
2014	1414153	PFI:AIR - TT: Automated Out-of-Core Execution of Parallel Message-Passing Applications	IIP	Accelerating Innovation Rsrch	08/15/2014	08/19/2014	George Karypis	MN	University of Minnesota-Twin Cities	Standard Grant	Barbara H. Kenny	01/31/2016	200000	Andrew Morrow	karypis@cs.umn.edu	200 OAK ST SE	Minneapolis	MN	554552070	6126245599	ENG	8019	8019	$0.00
2014	1338976	Project MAC@50 Symposium	CNS	SPECIAL PROJECTS - CISE, SPECIAL PROJECTS - CCF, IIS SPECIAL PROJECTS	08/15/2014	08/12/2014	Daniela Rus	MA	Massachusetts Institute of Technology	Standard Grant	Ralph Wachter	07/31/2015	75000	Randall Davis	rus@csail.mit.edu	77 MASSACHUSETTS AVE	Cambridge	MA	021394301	6172531000	CSE	1714, 2878, 7484	7359, 7556	$0.00
2014	1451574	AF: Small: EAGER: Negating Net-Neutrality: A Game-Theoretic Analysis	CCF	ALGORITHMIC FOUNDATIONS	09/01/2014	08/05/2014	Sanjiv Kapoor	IL	Illinois Institute of Technology	Standard Grant	Tracy J. Kimbrel	08/31/2015	100000		kapoor@iit.edu	3300 South Federal Street	Chicago	IL	606163732	3125673035	CSE	7796	7916, 7932	$0.00
2014	1442306	Collaborative Research: Dimensions: Coevolution of scleractinian corals and their associated microorganisms	OCE	Dimensions of Biodiversity	09/01/2014	07/25/2014	Rebecca Vega	OR	Oregon State University	Standard Grant	Michael Sieracki	08/31/2018	1095956		rvegathurber@gmail.com	OREGON STATE UNIVERSITY	Corvallis	OR	973318507	5417374933	GEO	7968	1650, 7377, 7968, 9117, 9169	$0.00
2014	1422631	CIF:Small:Optimal Clustering	CCF	COMM & INFORMATION FOUNDATIONS	07/01/2014	06/25/2014	Lori Dalton	OH	Ohio State University	Standard Grant	John Cozzens	06/30/2017	264628		dalton@ece.osu.edu	Office of Sponsored Programs	Columbus	OH	432101016	6142923805	CSE	7797	7923, 7936	$0.00
2014	1441883	Support for the U.S. participants of the Seventh International Conference on High Dimensional Probability, May 26-31, 2014	DMS	PROBABILITY	05/01/2014	04/21/2014	Christian Houdre	GA	Georgia Tech Research Corporation	Standard Grant	Tomek Bartoszynski	04/30/2015	10000	Jan Rosinski, Dmitriy Panchenko	houdre@math.gatech.edu	Office of Sponsored Programs	Atlanta	GA	303320420	4048944819	MPS	1263	7556	$0.00
2014	1345032	MCTP: PI4: Program for Interdisciplinary and Industrial Internships at Illinois	DMS	WORKFORCE IN THE MATHEMAT SCI	03/01/2014	03/05/2014	Yuliy Baryshnikov	IL	University of Illinois at Urbana-Champaign	Continuing grant	Jennifer Slimowitz Pearl	02/28/2019	694383	Robert DeVille, Richard Laugesen	ymb@uiuc.edu	SUITE A	CHAMPAIGN	IL	618207473	2173332187	MPS	7335	7302	$0.00
2014	1357811	Search, targeting and media	SES	ECONOMICS	06/01/2014	02/28/2014	Simon Anderson	VA	University of Virginia Main Campus	Standard Grant	Georgia Kosmopoulou	05/31/2017	145875		sa9w@virginia.edu	P.O. BOX 400195	CHARLOTTESVILLE	VA	229044195	4349244270	SBE	1320		$0.00
2014	1358939	REU SITE: Multidisciplinary Research Experiences for Undergraduates in the Internet of Things	CNS	RSCH EXPER FOR UNDERGRAD SITES, CYBER-PHYSICAL SYSTEMS (CPS)	03/01/2014	02/25/2014	Anne Ngu	TX	Texas State University - San Marcos	Continuing grant	Harriet G. Taylor	02/28/2017	215603	Byron Gao	hn12@txstate.edu	601 University Drive	San Marcos	TX	786664616	5122452314	CSE	1139, 7918	9250	$0.00
2014	1330486	Partial Support of the Board on Mathematical Sciences and Their Applications	DMS	INFRASTRUCTURE PROGRAM	02/15/2014	02/11/2014	Scott Weidman	DC	National Academy of Sciences	Standard Grant	Jennifer Slimowitz Pearl	01/31/2017	500000		sweidman@nas.edu	500 FIFTH STREET NW	WASHINGTON	DC	200012721	2023342254	MPS	1260		$0.00
2013	1348929	Big Data, Big Decisions: A Workshop for a Research Agenda on the Social, Economic and Workforce Implications of Big Data	IIS	Cyber-Human Systems (CHS)	08/15/2013	08/06/2013	M. Lynne Markus	MA	Bentley College	Standard Grant	William Bainbridge	01/31/2015	49998		mlmarkus@bentley.edu	c/o Sponsored Programs	Waltham	MA	024524705	7818912660	CSE	7367	7367, 7556	$0.00
2013	1258485	IGERT-CIF21: Big Data U: A Program for Integrated Multidisciplinary Education and Research for Big Data Science	DGE	OFFICE OF MULTIDISCIPLINARY AC, IGERT FULL PROPOSALS, SPECIAL PROJECTS - CISE, , IIS SPECIAL PROJECTS, CDS&E-MSS, CIF21-IGERT	09/01/2013	07/31/2014	Carlos Guestrin	WA	University of Washington	Continuing grant	Richard Tankersley	08/31/2018	2800000	David Beck, Andrew Connolly, E. Virginia Armbrust, Carlos Guestrin, Magdalena Balazinska	guestrin@cs.washington.edu	4333 Brooklyn Ave NE	SEATTLE	WA	981959472	2065434043	EHR	1253, 1335, 1714, 1798, 7484, 8069, 8090	1335, 7433, 9179, SMET	$0.00
2013	1348558	Big Data Security and Privacy Workshop	CNS	Secure &Trustworthy Cyberspace	02/01/2014	09/04/2013	Bhavani Thuraisingham	TX	University of Texas at Dallas	Standard Grant	Christopher Clifton	01/31/2015	20000		bhavani.thuraisingham@utdallas.edu	800 W. Campbell Rd., AD15	Richardson	TX	750803021	9728832313	CSE	8060	7434, 7556, 9102	$0.00
2013	1346565	Big Data and Differential Privacy	CCF	Secure &Trustworthy Cyberspace, ALGORITHMS	09/01/2013	07/12/2013	Richard Karp	CA	University of California-Berkeley	Standard Grant	Balasubramanian Kalyanasundaram	08/31/2014	25000		karp@cs.berkeley.edu	Sponsored Projects Office	BERKELEY	CA	947045940	5106428109	CSE	8060, 7926	7926	$0.00
2013	1343639	EAGER: Scalable Big Data Analytics	IIS	INFORMATION TECHNOLOGY RESEARC	09/01/2013	08/27/2013	Alok Choudhary	IL	Northwestern University	Standard Grant	Sylvia J. Spengler	08/31/2015	300000	Wei-keng Liao, Ankit Agrawal	choudhar@ece.northwestern.edu	1801 Maple Ave.	Evanston	IL	602013149	8474913003	CSE	1640	1640, 7433, 7916, 8083	$0.00
2013	1355475	EAGER: Learning Big Data Analytic Skills through Scientific Workflows	ACI	CYBERINFRASTRUCTURE	09/15/2013	09/10/2013	Yolanda Gil	CA	University of Southern California	Standard Grant	sushil prasad	02/29/2016	200000		gil@isi.edu	University Park	Los Angeles	CA	900890701	2137407762	CSE	7231	7916, 8045, 7231	$0.00
2013	1338373	Workshop on Big Data Benchmarking: THE BIGDATA TOP100 LIST	ACI	DATANET	05/15/2013	02/02/2015	Chaitanya Baru	CA	University of California-San Diego	Standard Grant	Robert Chadduck	04/30/2016	56200		baru@sdsc.edu	Office of Contract & Grant Admin	La Jolla	CA	920930934	8585344896	CSE	7726	7556	$0.00
2013	1338192	MRI: Development of Advanced Visualization Instrumentation for the Collaborative Exploration of Big Data	CNS	MAJOR RESEARCH INSTRUMENTATION	10/01/2013	08/27/2013	Falko Kuester	CA	University of California-San Diego	Standard Grant	Rita V. Rodriguez	09/30/2016	2406430	Tajana Rosing, Thomas DeFanti, Jurgen Schulze	fkuester@ucsd.edu	Office of Contract & Grant Admin	La Jolla	CA	920930934	8585344896	CSE	1189	1189	$0.00
2013	1341008	CC-NIE Integration: Bridging, Transferring and Analyzing Big Data over 10Gbps Campus-Wide Software Defined Networks	ACI	INFORMATION TECHNOLOGY RESEARC	09/15/2013	02/25/2014	Seung-Jong Park	LA	Louisiana State University & Agricultural and Mechanical College	Standard Grant	Kevin L. Thompson	08/31/2015	947860	Lonnie Leger, Konstantin Kousoulas, Sean Robbins, Joel Tohline	sjpark@cct.lsu.edu	202 Himes Hall	Baton Rouge	LA	708032701	2255782760	CSE	1640	7433, 8002, 9150	$0.00
2013	1358747	Making the Most of Big Data: Current and Future High-Impact Collaborations	CNS	INFORMATION TECHNOLOGY RESEARC	09/01/2013	11/12/2013	Gheorghe Tecuci	VA	George Mason University	Standard Grant	Sylvia J. Spengler	02/28/2014	71202		tecuci@gmu.edu	4400 UNIVERSITY DR	FAIRFAX	VA	220304422	7039932295	CSE	1640	7556, 8083, 1640	$0.00
2013	1319897	HCC: Small: Creating a Data-Driven World: Situated Practices of Collecting, Curating, Manipulating, and Deploying Data in Healthcare	IIS	Cyber-Human Systems (CHS)	09/01/2013	08/21/2013	Melissa Mazmanian	CA	University of California-Irvine	Standard Grant	William Bainbridge	08/31/2016	500000	Kathleen Pine	mmazmani@uci.edu	5171 California Avenue, Ste 150	IRVINE	CA	926977600	9498244768	CSE	7367	7367, 7923	$0.00
2013	1250880	BIGDATA: Small: DA: Choosing a Needle in a Big Data Haystack	IIS	Big Data Science &Engineering	03/15/2013	03/28/2013	H. Jagadish	MI	University of Michigan Ann Arbor	Standard Grant	Sylvia J. Spengler	02/29/2016	674765		jag@umich.edu	3003 South State St. Room 1062	Ann Arbor	MI	481091274	7347636438	CSE	8083	7433, 7923, 8083	$0.00
2013	1317131	Collaborative Research: Efficient Parallel Iterative Monte Carlo Methods for Statistical Analysis of Big Data	DMS	CDS&E-MSS, CDS&E	08/01/2013	06/26/2013	Faming Liang	TX	Texas A&M University Main Campus	Standard Grant	Andrew D. Pollington	07/31/2016	220000	Xingfu Wu	faliang@ufl.edu	400 Harvey Mitchell Pkwy South	College Station	TX	778454375	9798626777	MPS	8069, 8084	9263	$0.00
2013	1305379	II-NEW: BOLD: Big Data and Optical Lightpaths-Driven Networked Systems Research Infrastructure	CNS	COMPUTING RES INFRASTRUCTURE	09/01/2013	08/26/2013	T. S. Eugene Ng	TX	William Marsh Rice University	Standard Grant	Joseph Lyles	08/31/2016	900000	Alan Cox, Qianfan Xu, William Symes, Christopher Jermaine	eugeneng@rice.edu	6100 MAIN ST	HOUSTON	TX	770051827	7133484820	CSE	7359	7359	$0.00
2013	1346452	STTR Phase I: Using Big Data to Support Supply Chain Analytics and Optimization	IIP	STTR PHASE I	01/01/2014	02/26/2014	Arun Aryasomayajula	NJ	Optimal Solutions, Inc.	Standard Grant	Glenn H. Larsen	12/31/2014	225000	Jaroslaw Zola	arun@osiopt.com	17 Kershaw Ct.	Bridgewater	NJ	088072595	9083931316	ENG	1505	1505, 8032, 8033, 8039	$0.00
2013	1327148	Workshop on Big Data: From Signal Processing to Systems Engineering; to be held at Arlington Virginia, March 21-22, 2013.	ECCS	COMMS, CIRCUITS & SENS SYS	02/15/2013	02/26/2013	Nikolaos Sidiropoulos	MN	University of Minnesota-Twin Cities	Standard Grant	Zhi Tian	01/31/2014	50000		nikos@ece.umn.edu	200 OAK ST SE	Minneapolis	MN	554552070	6126245599	ENG	7564	153E	$0.00
2013	1305430	CI-ADDO-NEW: ASTERIX: A Community Software Platform for Big Data Research, Analysis, and Management	CNS	COMPUTING RES INFRASTRUCTURE	09/01/2013	08/26/2013	Michael Carey	CA	University of California-Irvine	Standard Grant	Sylvia J. Spengler	08/31/2016	750000	Chen Li	mjcarey@ics.uci.edu	5171 California Avenue, Ste 150	IRVINE	CA	926977600	9498244768	CSE	7359	7359	$0.00
2013	1251019	BIGDATA: Small: DCM: DA: Building a Mergeable and Interactive Distributed Data Layer for Big Data Summarization Systems	IIS	Big Data Science &Engineering, EarthCube	09/15/2013	04/02/2014	Feifei Li	UT	University of Utah	Standard Grant	Almadena Y. Chtchelkanova	08/31/2016	701386	Jeff Phillips	lifeifei@cs.utah.edu	75 S 2000 E	SALT LAKE CITY	UT	841128930	8015816903	CSE	8083, 8074	7433, 7923, 8083, 9251, 9150	$0.00
2013	1251069	BIGDATA: Small: DA: Coupling Data-Intensive Modeling, Simulation, and Visualization with Human Facilities for Design: Applications to Next-Generation Medical Device Prototyping	IIS	Big Data Science &Engineering	09/01/2013	07/22/2013	Daniel Keefe	MN	University of Minnesota-Twin Cities	Standard Grant	Sylvia J. Spengler	08/31/2016	501000	Hakizumwami B. Runesha, Arthur Erdman	keefe@cs.umn.edu	200 OAK ST SE	Minneapolis	MN	554552070	6126245599	CSE	8083	7433, 7923, 8083	$0.00
2013	1305253	CI-ADDO-NEW: ASTERIX: A Community Software Platform for Big Data Research, Analysis, and Management	CNS	COMPUTING RES INFRASTRUCTURE	09/01/2013	08/26/2013	Vassilis Tsotras	CA	University of California-Riverside	Standard Grant	Sylvia J. Spengler	08/31/2016	250000		tsotras@cs.ucr.edu	Office of Research	RIVERSIDE	CA	925211000	9518275535	CSE	7359	7359	$0.00
2013	1316922	Collaborative Research: Efficient Parallel Iterative Monte Carlo Methods for Statistical Analysis of Big Data	DMS	CDS&E-MSS, CDS&E	08/01/2013	06/26/2013	Chuanhai Liu	IN	Purdue University	Standard Grant	Andrew D. Pollington	07/31/2016	81575		chuanhai@purdue.edu	Young Hall	West Lafayette	IN	479072114	7654941055	MPS	8069, 8084	9263	$0.00
2013	1320357	III: Small: Cumulon: Easy and Efficient Statistical Big-Data Analysis in the Cloud	IIS	INFO INTEGRATION & INFORMATICS	09/15/2013	09/09/2013	Jun Yang	NC	Duke University	Continuing grant	Frank Olken	08/31/2016	330438	Michael Ward, Sayan Mukherjee, Shivnath Babu	junyang@cs.duke.edu	2200 W. Main St, Suite 710	Durham	NC	277054010	9196843030	CSE	7364	7923, 7364	$0.00
2013	1318168	AF: SMALL: Learning to Parsimoniously Model and Compute with Big Data	CCF	SIGNAL PROCESSING	09/01/2013	07/23/2013	Guillermo Sapiro	NC	Duke University	Standard Grant	John Cozzens	08/31/2016	367001		guillermo.sapiro@duke.edu	2200 W. Main St, Suite 710	Durham	NC	277054010	9196843030	CSE	7936	7923, 7936	$0.00
2013	1357928	Big Data, Big Networks: Big Opportunities for Collaboration between Mexico and the United States	ACI	INTERNATIONAL RES NET CONNECT	12/15/2013	12/05/2013	Julio Ibarra	FL	Florida International University	Standard Grant	Kevin L. Thompson	11/30/2014	49000	Louis Fox, Heidi Morgan	julio@fiu.edu	11200 SW 8TH ST	Miami	FL	331990001	3053482494	CSE	7369	7433, 7556	$0.00
2013	1332693	WORKSHOP ON TRAINING STUDENTS TO EXTRACT VALUE FROM BIG DATA	DMS	INFRASTRUCTURE PROGRAM, STATISTICS, INFORMATION TECHNOLOGY RESEARC, CDS&E-MSS	08/15/2013	08/08/2013	Scott Weidman	DC	National Academy of Sciences	Standard Grant	Gabor J. Szekely	07/31/2015	150000		sweidman@nas.edu	500 FIFTH STREET NW	WASHINGTON	DC	200012721	2023342254	MPS	1260, 1269, 1640, 8069	7433, 7556, 8083, 9263, 1640	$0.00
2013	1323615	Full Scale Development: Global Soundscapes! The Big Data, Big Screens, Open Ears Project	DRL	AISL	10/01/2013	09/15/2014	Bryan Pijanowski	IN	Purdue University	Continuing grant	Robert Russell	09/30/2017	1787870	Daniel Shepardson	bpijanow@purdue.edu	Young Hall	West Lafayette	IN	479072114	7654941055	EHR	7259		$0.00
2013	1319363	CGV: Small: Graph-Based Techniques for Visual Analytics of Big Scientific Data	IIS	GRAPHICS & VISUALIZATION	08/01/2013	05/15/2014	Chaoli Wang	MI	Michigan Technological University	Continuing grant	Maria Zemankova	10/31/2014	324448	Ching-Kuang Shene, Seung Hyun Kim	chaoli.wang@nd.edu	1400 Townsend Drive	Houghton	MI	499311295	9064871885	CSE	7453	7453, 7923	$0.00
2013	1341040	CC-NIE Networking Infrastructure: Enhancing Network Capabilities to Foster Big Data Science at the University of Idaho	ACI	Campus Cyberinfrastrc (CC-NIE)	10/01/2013	09/11/2013	Paul Gessler	ID	University of Idaho	Standard Grant	Kevin L. Thompson	09/30/2015	447969	James Foster, Daniel Ewart, Lucas Sheneman	paulg@uidaho.edu	Office of Sponsored Programs	MOSCOW	ID	838443020	2088856651	CSE	8080	7433, 9150	$0.00
2013	1246818	MCTP: Sophomore Transitions: Bridges into a Statistics Major and Big Data Research Experiences via Learning Communities	DMS	WORKFORCE IN THE MATHEMAT SCI	09/01/2013	09/02/2014	Mark Ward	IN	Purdue University	Continuing grant	Jennifer Slimowitz Pearl	08/31/2018	608532	Rebecca Doerge, Hao Zhang, Jun Xie, Bo Li, Lingsong Zhang	mdw@purdue.edu	Young Hall	West Lafayette	IN	479072114	7654941055	MPS	7335	7302	$0.00
2013	1354626	EAGER: Big Data Consulting Services and Training Center	ACI	INFORMATION TECHNOLOGY RESEARC	09/15/2013	09/06/2013	Thiab Taha	GA	University of Georgia Research Foundation Inc	Standard Grant	Robert Chadduck	08/31/2015	34966		thiab@cs.uga.edu	200 D.W. Brooks Drive	ATHENS	GA	306025016	7065425939	CSE	1640	7916	$0.00
2013	1337884	MRI: Acquisition of an Instrument for Research in Irregularly Parallel Big Data Computation	CNS	MAJOR RESEARCH INSTRUMENTATION, COMPUTER SYSTEMS	10/01/2013	09/19/2013	Jonathan Cook	NM	New Mexico State University	Standard Grant	Rita V. Rodriguez	09/30/2016	224074	Huiping Cao, Mingzhou Song, Jeanine Cook, Enrico Pontelli	jcook@cs.nmsu.edu	Corner of Espina St. & Stewart	Las Cruces	NM	880038002	5756461590	CSE	1189, 7354	1189, 9150	$0.00
2013	1320563	SHF: Small: Languages and Abstraction for Dynamic Big Data	CCF	SOFTWARE & HARDWARE FOUNDATION, Programing Languages&Compilers	09/01/2013	03/20/2014	Umut Acar	PA	Carnegie-Mellon University	Standard Grant	Anindya Banerjee	08/31/2016	456896		umut@cs.cmu.edu	5000 Forbes Avenue	PITTSBURGH	PA	152133815	4122689527	CSE	7798, 7943	7923, 7943, 9251	$0.00
2013	1250985	BIGDATA: Small: DA: Statistical Machine Learning Methods for Scalable Data Analysis	IIS	Big Data Science &Engineering	07/01/2013	04/10/2013	Tong Zhang	NJ	Rutgers University New Brunswick	Standard Grant	Sylvia J. Spengler	06/30/2016	738971		tzhang@stat.rutgers.edu	3 RUTGERS PLAZA	NEW BRUNSWICK	NJ	089018559	8489320150	CSE	8083	7433, 7923, 8083	$0.00
2013	1250956	BIGDATA: Small: Big Data for Everyone	IIS	Big Data Science &Engineering	08/01/2013	07/24/2013	William Cohen	PA	Carnegie-Mellon University	Standard Grant	Sylvia J. Spengler	07/31/2016	548417	Tom Mitchell	wcohen@cs.cmu.edu	5000 Forbes Avenue	PITTSBURGH	PA	152133815	4122689527	CSE	8083	7433, 7923, 8083	$0.00
2013	1337732	MRI: Development of a Novel Computing Instrument for Big Data in Genomics	CNS	MAJOR RESEARCH INSTRUMENTATION, SPECIAL PROJECTS - CISE, IIS SPECIAL PROJECTS, SPECIAL PROJECTS - CCF	09/15/2013	09/12/2013	Steven Lumetta	IL	University of Illinois at Urbana-Champaign	Standard Grant	Rita V. Rodriguez	08/31/2017	1800000	Ravishankar Iyer, Gene Robinson, Saurabh Sinha, Cornelis Victor Jongeneel	lumetta@uiuc.edu	SUITE A	CHAMPAIGN	IL	618207473	2173332187	CSE	1189, 1714, 7484, 2878	1189	$0.00
2013	1344218	INSPIRE Track 1: SPINTOP: Spin Torque Nano Oscillator Arrays for "Big Data" Applications	ECCS	INSPIRE, SPECIAL STUDIES AND ANALYSES, DES AUTO FOR MICRO & NANO SYST, OFFICE OF MULTIDISCIPLINARY AC, ELECTRONIC/PHOTONIC MATERIALS	09/01/2013	02/23/2015	Jiwei Lu	VA	University of Virginia Main Campus	Continuing grant	Usha Varshney	08/31/2017	850000	Mircea Stan, Jiwei Lu	jl5tk@virginia.edu	P.O. BOX 400195	CHARLOTTESVILLE	VA	229044195	4349244270	ENG	8078, 1385, 7945, 1253, 1775	1385, 8653	$0.00
2013	1348530	Collaborative Research: Large-Scale Research on Engineering Design Based on Big Learner Data Logged by a CAD Tool	DUE	Core R&D Programs, PROGRAM EVALUATION	01/01/2014	09/19/2013	Charles Xie	MA	Concord Consortium	Standard Grant	Finbarr Sloane	12/31/2018	999921	Saeid Nourian	qxie@concord.org	25 Love Lane	Concord	MA	017422345	9784053205	EHR	7980, 7261	9178	$0.00
2013	1348547	Collaborative Research: Large-Scale Research on Engineering Design Based on Big Learner Data Logged by a CAD Tool	DUE	Core R&D Programs, PROGRAM EVALUATION	01/01/2014	09/19/2013	Senay Purzer	IN	Purdue University	Standard Grant	Finbarr Sloane	12/31/2018	500000	Robin Adams	spurzer@purdue.edu	Young Hall	West Lafayette	IN	479072114	7654941055	EHR	7980, 7261	9178	$0.00
2013	1316926	NSF East Asia and Pacific Summer Institute (EAPSI) for FY 2013 in Korea	IIA	EAPSI, EXP PROG TO STIM COMP RES	06/01/2013	05/17/2013	Cory Kleinheksel	IA	Kleinheksel Cory J	Fellowship	Anne L. Emig	05/31/2014	5070				AMES	IA	500105757		O/D	7316, 9150	5942, 5978, 7316, 9150	$0.00
2013	1331280	I/UCRC FRP: Collaborative Research on Event-based Analytics for Enhanced Prognostics Design in a Big Data Environment	IIP	INDUSTRY/UNIV COOP RES CENTERS	08/01/2013	08/24/2013	Jun Ni	MI	University of Michigan Ann Arbor	Standard Grant	Shashank Priya	07/31/2015	113310		junni@umich.edu	3003 South State St. Room 1062	Ann Arbor	MI	481091274	7347636438	ENG	5761	7609, 8037, 8039, 9251	$0.00
2013	1331669	I/UCRC FRP: Collaborative Research on Event-based Analytics for Enhanced Prognostics Design in a Big Data Environment	IIP	INDUSTRY/UNIV COOP RES CENTERS	08/01/2013	07/25/2013	Jay Lee	OH	University of Cincinnati Main Campus	Standard Grant	Shashank Priya	07/31/2015	99999	Yan Chen, Edzel Lapira	jay.lee@uc.edu	University Hall, Suite 530	Cincinnati	OH	452210222	5135564358	ENG	5761	7609, 8039	$0.00
2013	1331036	EXTREEMS-QED: Computational Mathematics and Statistics Program	DMS	CYBERINFRASTRUCTURE, WORKFORCE IN THE MATHEMAT SCI, TUES-Type 2 Project	09/15/2013	09/16/2013	James Albert	OH	Bowling Green State University	Continuing grant	Jennifer Slimowitz Pearl	08/31/2018	405992	Maria Rizzo	albert@bgnet.bgsu.edu	106 University Hall	Bowling Green	OH	434030230	4193722481	MPS	7231, 7335, 7511	8606, 9178	$0.00
2013	1318595	AF: Small: Topological Data Analysis for Big and High Dimensional Data	CCF	COMPUTATIONAL GEOMETRY	09/01/2013	06/04/2013	Tamal Dey	OH	Ohio State University	Standard Grant	Dmitry Maslov	08/31/2016	496321		tamaldey@cse.ohio-state.edu	Office of Sponsored Programs	Columbus	OH	432101016	6142923805	CSE	7929	7923, 7929	$0.00
2013	1338634	I-Corps: Data-Enabled Forecasting Tools for Big Data	IIP	I-Corps	06/01/2013	05/23/2013	A. Surjalal Sharma	MD	University of Maryland College Park	Standard Grant	Rathindra DasGupta	11/30/2013	50000		ssh@astro.umd.edu	3112 LEE BLDG	COLLEGE PARK	MD	207425141	3014056269	ENG	8023		$0.00
2013	1250886	BIGDATA: Small: DCM: Data Management for Analytics Applications on Modern Architecture	IIS	Big Data Science &Engineering	06/01/2013	06/11/2013	Jignesh Patel	WI	University of Wisconsin-Madison	Standard Grant	Sylvia J. Spengler	05/31/2016	680916		jignesh@cs.wisc.edu	21 North Park Street	MADISON	WI	537151218	6082623822	CSE	8083	7433, 7923, 8083	$0.00
2013	1349285	EAGER: Cost- and Energy-Aware Query Processing in Mobile Clouds	CCF	INFO INTEGRATION & INFORMATICS	09/01/2013	08/29/2013	Le Gruenwald	OK	University of Oklahoma Norman Campus	Standard Grant	Almadena Y. Chtchelkanova	08/31/2015	200000		ggruenwald@ou.edu	201 David L. Boren Blvd.	NORMAN	OK	730195300	4053254757	CSE	7364	7364, 7916, 9150	$0.00
2013	1340226	"Succinct Data Representations and Applications	CCF	COMPUT GAME THEORY & ECON	05/01/2013	05/02/2013	Christos Papadimitriou	CA	University of California-Berkeley	Standard Grant	Balasubramanian Kalyanasundaram	04/30/2014	25000		christos@cs.berkeley.edu	Sponsored Projects Office	BERKELEY	CA	947045940	5106428109	CSE	7932	8083	$0.00
2013	1338205	EESE: The Ethics of Algorithms	IIS	EESE	08/15/2013	08/13/2013	Kelly Joyce	PA	Drexel University	Standard Grant	Ephraim P. Glinert	07/31/2016	300000	Kristene Unsworth	kelly.a.joyce@drexel.edu	3201 Arch Street	Philadelphia	PA	191042875	2158955849	CSE	7787	7787	$0.00
2013	1339757	SI2-SSE: Collaborative Research: Software Elements for Transfer and Analysis of Large-Scale Scientific Data	ACI	Software Institutes, SPECIAL PROJECTS - CCF	09/01/2013	08/29/2013	Gagan Agrawal	OH	Ohio State University	Standard Grant	Rudolf Eigenmann	08/31/2016	400000		agrawal@cse.ohio-state.edu	Office of Sponsored Programs	Columbus	OH	432101016	6142923805	CSE	8004, 2878	7433, 8005	$0.00
2013	1339798	SI2-SSE: Collaborative Research: Software Elements for Transfer and Analysis of Large-Scale Scientific Data	ACI	Software Institutes	09/01/2013	08/29/2013	Rajkumar Kettimuthu	IL	University of Chicago	Standard Grant	Rajiv Ramnath	08/31/2016	99995		kettimut@mcs.anl.gov	5801 South Ellis Avenue	Chicago	IL	606375418	7737028669	CSE	8004	7433, 8005	$0.00
2013	1343860	EAGER: Nonlinear and Data-Adaptive Compressive Sampling for Big Data Processing	ECCS	COMMS, CIRCUITS & SENS SYS	09/01/2013	06/17/2013	Konstantinos Slavakis	MN	University of Minnesota-Twin Cities	Standard Grant	Zhi Tian	08/31/2016	160000		kslavaki@umn.edu	200 OAK ST SE	Minneapolis	MN	554552070	6126245599	ENG	7564	154E, 7916, 8084	$0.00
2013	1252624	CAREER: Flexible Network Estimation from High-Dimensional Data	DMS	STATISTICS, Division Co-Funding: CAREER	07/01/2013	04/06/2015	Daniela Witten	WA	University of Washington	Continuing grant	Gabor J. Szekely	06/30/2018	157178		dwitten@u.washington.edu	4333 Brooklyn Ave NE	SEATTLE	WA	981959472	2065434043	MPS	1269, 8048	1045	$0.00
2013	1330132	EAGER: Algorithm-Hardware Co-Design for Multivariate Data Analysis	DMS	STATISTICS, Big Data Science &Engineering	07/15/2013	04/24/2014	Wing Wong	CA	Stanford University	Continuing grant	Christopher W. Stark	06/30/2015	299938		whwong@stanford.edu	3160 Porter Drive	Palo Alto	CA	943041212	6507232300	MPS	1269, 8083	7916, 8083, 1269	$0.00
2013	1318445	SHF: Small: Collaborative Research: Modeling and Analyzing Big Data on Peta- and Exascale Distributed Systems supported by MapReduce Methodologies	CCF	HIGH-PERFORMANCE COMPUTING, SOFTWARE & HARDWARE FOUNDATION	09/01/2013	04/04/2014	Michela Taufer	DE	University of Delaware	Standard Grant	Almadena Y. Chtchelkanova	08/31/2016	443000		taufer@acm.org	210 Hullihen Hall	Newark	DE	197162553	3028312136	CSE	7942, 7798	7923, 9150, 7942, 9251	$0.00
2013	1318417	SHF: Small: Collaborative Research: Modeling and Analyzing Big Data on Peta- and Exascale Distributed Systems Supported by MapReduce Methodologies	CCF	HIGH-PERFORMANCE COMPUTING	09/01/2013	06/24/2013	Pietro Cicotti	CA	University of California-San Diego	Standard Grant	Almadena Y. Chtchelkanova	08/31/2016	69038		pcicotti@sdsc.edu	Office of Contract & Grant Admin	La Jolla	CA	920930934	8585344896	CSE	7942	7923, 7942	$0.00
2013	1251267	BIGDATA: Small: DA: DCM: Measurement and Learning in Large-Scale Social Networks	IIS	Big Data Science &Engineering	09/01/2013	09/10/2013	Animashree Anandkumar	CA	University of California-Irvine	Standard Grant	Sylvia J. Spengler	08/31/2016	746783	Carter Butts	a.anandkumar@uci.edu	5171 California Avenue, Ste 150	IRVINE	CA	926977600	9498244768	CSE	8083	7433, 7923, 8083	$0.00
2013	1341038	CC-NIE Networking Infrastructure: UCI LightPath: A Dedicated Campus Science DMZ Network for Big Data Transfer	ACI	Campus Cyberinfrastrc (CC-NIE)	01/01/2014	08/21/2013	John Hemminger	CA	University of California-Irvine	Standard Grant	Kevin L. Thompson	12/31/2015	499999	Douglas Tobias, Anyes Taffard, Dana Roode	jchemmin@uci.edu	5171 California Avenue, Ste 150	IRVINE	CA	926977600	9498244768	CSE	8080	7433	$0.00
2013	1344017	Machine Learning Summer School Pittsburgh 2014	IIS	INFO INTEGRATION & INFORMATICS, ROBUST INTELLIGENCE	09/01/2013	08/28/2013	Alexander Smola	PA	Carnegie-Mellon University	Standard Grant	Sylvia J. Spengler	08/31/2014	40000	Zico Kolter	smola@cmu.edu	5000 Forbes Avenue	PITTSBURGH	PA	152133815	4122689527	CSE	7364, 7495	7364, 7495, 7556	$0.00
2013	1250786	BIGDATA: Small: DA: Mining large graphs through subgraph sampling	IIS	Big Data Science &Engineering	10/01/2013	09/18/2013	Harish Sethu	PA	Drexel University	Standard Grant	Sylvia J. Spengler	09/30/2016	548367	Steven Weber	sethu@drexel.edu	3201 Arch Street	Philadelphia	PA	191042875	2158955849	CSE	8083	7433, 7923, 8083	$0.00
2013	1320580	III: Small: Investigating Spatial Big Data for Next Generation Routing Services	IIS	INFO INTEGRATION & INFORMATICS	09/15/2013	07/18/2014	Shashi Shekhar	MN	University of Minnesota-Twin Cities	Continuing grant	Maria Zemankova	08/31/2016	499860		shekhar@cs.umn.edu	200 OAK ST SE	Minneapolis	MN	554552070	6126245599	CSE	7364	7923, 7364	$0.00
2013	1340964	CC-NIE Networking Infrastructure: Configurable, High-Speed, Extensible Research Bandwidth (CHERuB)	ACI	Campus Cyberinfrastrc (CC-NIE)	01/01/2014	09/06/2013	Michael Norman	CA	University of California-San Diego	Standard Grant	Kevin L. Thompson	12/31/2015	499987	Valerie Polichar, Thomas Hutton	mlnorman@ucsd.edu	Office of Contract & Grant Admin	La Jolla	CA	920930934	8585344896	CSE	8080	7433	$0.00
2013	1305258	II-EN: Compute Infrastructure for Large-Scale Data Analytics	CNS	COMPUTING RES INFRASTRUCTURE	08/01/2013	07/19/2013	Mohamed Eltabakh	MA	Worcester Polytechnic Institute	Standard Grant	Sylvia J. Spengler	07/31/2015	189952	Matthew Ward, Elke Rundensteiner	meltabakh@cs.wpi.edu	100 INSTITUTE RD	WORCESTER	MA	016092247	5088315000	CSE	7359	7359, 7364, 8083	$0.00
2013	1251257	BIGDATA: Small: DCM: ESCE: Condensate Database for Efficient Anomaly Detection and Quality Assurance of Massive Cryospheric Data	IIS	INFORMATION TECHNOLOGY RESEARC, POLAR CYBERINFRASTRUCTURE	05/15/2013	07/30/2013	Qin Lv	CO	University of Colorado at Boulder	Standard Grant	Almadena Y. Chtchelkanova	04/30/2016	655718	David Gallaher	Qin.Lv@Colorado.EDU	3100 Marine Street, Room 481	Boulder	CO	803090572	3034926221	CSE	1640, 5407	7433, 7923, 8083	$0.00
2013	1341039	CC-NIE Networking Infrastructure: 100 Gb/s Science DMZ	ACI	Campus Cyberinfrastrc (CC-NIE)	01/01/2014	09/05/2013	Bradley Smith	CA	University of California-Santa Cruz	Standard Grant	Kevin L. Thompson	12/31/2015	500000	Mary Doyle	brad@soe.ucsc.edu	1156 High Street	Santa Cruz	CA	950641077	8314595278	CSE	8080	7433	$0.00
2013	1301171	RET in Engineering and Computer Science Site for Machine Learning, Big Data and Computer Science Principles	CNS	RES EXP FOR TEACHERS(RET)-SITE	07/01/2013	03/01/2013	Jeffrey Popyack	PA	Drexel University	Standard Grant	Harriet G. Taylor	06/30/2016	499989	Mary Jo Grdina	JPopyack@CS.Drexel.edu	3201 Arch Street	Philadelphia	PA	191042875	2158955849	CSE	1359	1359	$0.00
2013	1251031	BIGDATA: Small: DA: Collaborative Research: Real Time Observation Analysis for Healthcare Applications via Automatic Adaptation to Hardware Limitations	IIS	Big Data Science &Engineering	07/01/2013	06/25/2013	Rong Jin	MI	Michigan State University	Standard Grant	Sylvia J. Spengler	06/30/2016	270453		rongjin@cse.msu.edu	Office of Sponsored Programs	East Lansing	MI	488242620	5173555040	CSE	8083	7433, 7923, 8083	$0.00
2013	1309800	Statistical Inference for Functional Data in Time Series and Survey Sampling: Theory and Methods	DMS	STATISTICS	08/15/2013	08/27/2013	Lily Wang	GA	University of Georgia Research Foundation Inc	Standard Grant	Gabor J. Szekely	05/31/2015	99999		lilywang@iastate.edu	200 D.W. Brooks Drive	ATHENS	GA	306025016	7065425939	MPS	1269		$0.00
2013	1354329	EAGER: CISSDA: A Unified Cyberinfrastructure Framework for Scalable Spatiotemporal Data Analytics	IIS	INFORMATION TECHNOLOGY RESEARC, Big Data Science &Engineering	09/15/2013	09/09/2013	Shaowen Wang	IL	University of Illinois at Urbana-Champaign	Standard Grant	Almadena Y. Chtchelkanova	08/31/2015	300000	Roy Campbell, Jiawei Han, Sara McLafferty, Mei-Po Kwan	shaowen@illinois.edu	SUITE A	CHAMPAIGN	IL	618207473	2173332187	CSE	1640, 8083	7433, 7916, 8083	$0.00
2013	1319448	SHF: Small: Embedded Graph Software-Hardware Models and Maps for Scalable Sparse Computations	CCF	HIGH-PERFORMANCE COMPUTING	08/01/2013	08/06/2013	Padma Raghavan	PA	Pennsylvania State Univ University Park	Standard Grant	Almadena Y. Chtchelkanova	07/31/2016	424999		raghavan@cse.psu.edu	110 Technology Center Building	UNIVERSITY PARK	PA	168027000	8148651372	CSE	7942	7923, 7942	$0.00
2013	1253418	CAREER: Privacy Analytics for Users in a Big Data World	CNS	Secure &Trustworthy Cyberspace	02/01/2013	09/08/2014	Rachel Greenstadt	PA	Drexel University	Continuing grant	Christopher Clifton	01/31/2018	312420		rachel.a.greenstadt@drexel.edu	3201 Arch Street	Philadelphia	PA	191042875	2158955849	CSE	8060	1045, 7434, 9102	$0.00
2013	1319973	III: Small: Collaborative Research: Conflicts to Harmony: Integrating Massive Data by Trustworthiness Estimation and Truth Discovery	IIS	INFO INTEGRATION & INFORMATICS	08/01/2013	07/22/2014	Jing Gao	NY	SUNY at Buffalo	Continuing grant	Frank Olken	07/31/2016	288814		jing@buffalo.edu	402 Crofts Hall	Buffalo	NY	142600000	7166452634	CSE	7364	7923	$0.00
2013	1262535	Discovering Collaboration Network Structures and Dynamics in Big Data	SMA	SCIENCE OF SCIENCE POLICY	08/01/2013	08/01/2014	Jian Qin	NY	Syracuse University	Standard Grant	Maryann Feldman	07/31/2015	306566	Jun Wang, Jeffrey Stanton	jqin@syr.edu	OFFICE OF SPONSORED PROGRAMS	SYRACUSE	NY	132441200	3154432807	SBE	7626	7626, 9179, 9251, 9178	$0.00
2013	1320617	III: Small: Collaborative Research: Conflicts to Harmony: Integrating Massive Data by Trustworthiness Estimation and Truth Discovery	IIS	INFO INTEGRATION & INFORMATICS	08/01/2013	07/14/2014	Jiawei Han	IL	University of Illinois at Urbana-Champaign	Continuing grant	Sylvia J. Spengler	07/31/2016	211115		hanj@cs.uiuc.edu	SUITE A	CHAMPAIGN	IL	618207473	2173332187	CSE	7364	7923	$0.00
2013	1250914	BIGDATA: Small: DA: A Random Projection Approach	IIS	Big Data Science &Engineering	05/01/2013	04/17/2013	Ping Li	NY	Cornell University	Standard Grant	Balasubramanian Kalyanasundaram	02/28/2014	462509		pingli@stat.rutgers.edu	373 Pine Tree Road	Ithaca	NY	148502820	6072555014	CSE	8083	7433, 7923, 8083	$0.00
2013	1251187	BIGDATA: Small: DA: Collaborative Research: Real Time Observation Analysis for Healthcare Applications via Automatic Adaptation to Hardware Limitations	IIS	Big Data Science &Engineering	07/01/2013	06/25/2013	Alexander Hauptmann	PA	Carnegie-Mellon University	Standard Grant	Sylvia J. Spengler	06/30/2016	459901		alex@cs.cmu.edu	5000 Forbes Avenue	PITTSBURGH	PA	152133815	4122689527	CSE	8083	7433, 7923, 8083	$0.00
2013	1250990	BIGDATA: Small: DCM: JetStream: A Flexible Distributed System for Online and In-Place Data Analysis	IIS	Big Data Science &Engineering	09/15/2013	09/09/2013	Michael Freedman	NJ	Princeton University	Standard Grant	Sylvia J. Spengler	08/31/2016	700000	Vivek Pai	mfreed@cs.princeton.edu	Off. of Research & Proj. Admin.	Princeton	NJ	085400036	6092583090	CSE	8083	7433, 7923, 8083	$0.00
2013	1337177	XPS:CLCCA: Optimizing Heterogeneous Platforms for Unstructured Parallelism	CCF	Exploiting Parallel&Scalabilty	09/15/2013	09/11/2013	Sudhakar Yalamanchili	GA	Georgia Tech Research Corporation	Standard Grant	Anindya Banerjee	08/31/2016	735055	Hyesoon Kim, Richard Vuduc	sudha@ece.gatech.edu	Office of Sponsored Programs	Atlanta	GA	303320420	4048944819	CSE	8283		$0.00
2013	1264153	Advancing the Molecular Epidemiology of Infectious Diseases through Bayesian Phylogenetics	DMS	NIGMS	09/15/2013	09/16/2013	Marc Suchard	CA	University of California-Los Angeles	Continuing grant	Mary Ann Horn	08/31/2017	758320		msuchard@ucla.edu	11000 Kinross Avenue, Suite 211	LOS ANGELES	CA	900952000	3107940102	MPS	8047	4075	$0.00
2013	1354123	EAGER: An Efficient and Effective Distributed Information System	IIS	IIS SPECIAL PROJECTS, Big Data Science &Engineering, INFORMATION TECHNOLOGY RESEARC	10/01/2013	09/08/2013	Haiying (Helen) Shen	SC	Clemson University	Standard Grant	Sylvia J. Spengler	09/30/2015	300000		shenh@clemson.edu	300 BRACKETT HALL	CLEMSON	SC	296340001	8646562424	CSE	7484, 8083, 1640	7433, 8083, 9150, 7916, 9102	$0.00
2013	1251151	BIGDATA: Small: DA: Patient-level predictive modeling from massive longitudinal databases	IIS	Big Data Science &Engineering, INFORMATION TECHNOLOGY RESEARC	07/01/2013	06/28/2013	Marc Suchard	CA	University of California-Los Angeles	Standard Grant	Sylvia J. Spengler	06/30/2016	688969	David Madigan	msuchard@ucla.edu	11000 Kinross Avenue, Suite 211	LOS ANGELES	CA	900952000	3107940102	CSE	8083, 1640	7433, 7923, 8083	$0.00
2013	1251276	BIGDATA: Small: DCM: DA: Collaborative Research: SMASH -- Scalable Multimedia content AnalysiS in a High-level language	IIS	INFORMATION TECHNOLOGY RESEARC	06/15/2013	06/12/2013	Gerald Friedland	CA	International Computer Science Institute	Standard Grant	Maria Zemankova	05/31/2016	403982		fractor@icsi.berkeley.edu	1947 CENTER ST STE 600	BERKELEY	CA	947044115	5106662900	CSE	1640	7433, 7923, 8083, 1640	$0.00
2013	1251258	BIGDATA: Small: DCM: DA: Collaborative Research: SMASH -- Scalable Multimedia content AnalysiS in a High-level language	IIS	INFORMATION TECHNOLOGY RESEARC	06/15/2013	06/12/2013	Kurt Keutzer	CA	University of California-Berkeley	Standard Grant	Maria Zemankova	05/31/2016	346017		keutzer@eecs.berkeley.edu	Sponsored Projects Office	BERKELEY	CA	947045940	5106428109	CSE	1640	7433, 7923, 8083, 1640	$0.00
2013	1351915	CAREER:Terahertz Interconnect, the Last Centimeter Data Link	ECCS	COMMS, CIRCUITS & SENS SYS	01/01/2014	12/03/2013	Qun Jane Gu	CA	University of California-Davis	Standard Grant	GEORGE HADDAD	12/31/2018	400000		jgu@ucdavis.edu	OR/Sponsored Programs	Davis	CA	956186134	5307547700	ENG	7564	1045, 105E	$0.00
2013	1309960	Optimal tests for weak, sparse, and complex signals with application to genetic association studies	DMS	STATISTICS	08/15/2013	08/01/2013	Zheyang Wu	MA	Worcester Polytechnic Institute	Standard Grant	Gabor J. Szekely	07/31/2016	109999		zheyangwu@wpi.edu	100 INSTITUTE RD	WORCESTER	MA	016092247	5088315000	MPS	1269		$0.00
2013	1250752	BIGDATA: Small: DA: Data Summarization, Analysis, and Triage for Very Large Scale Flow Fields	IIS	INFORMATION TECHNOLOGY RESEARC	09/15/2013	09/08/2013	Han-Wei Shen	OH	Ohio State University	Standard Grant	Almadena Y. Chtchelkanova	08/31/2016	727258	Jen-Ping Chen	hwshen@cse.ohio-state.edu	Office of Sponsored Programs	Columbus	OH	432101016	6142923805	CSE	1640	7433, 7923, 8083	$0.00
2013	1265266	EAGER: Collaborative Research: Global RF Spectrum Opportunity Assessment	CNS	RES IN NETWORKING TECH & SYS	02/01/2013	01/18/2013	Allen MacKenzie	VA	Virginia Polytechnic Institute and State University	Standard Grant	Thyagarajan Nandagopal	01/31/2016	124450		mackenab@vt.edu	Sponsored Programs 0170	BLACKSBURG	VA	240610001	5402315281	CSE	7363	7916	$0.00
2013	1265351	EAGER: Collaborative Proposal: Global RF Spectrum Opportunity Assessment	CNS	RES IN NETWORKING TECH & SYS	02/01/2013	01/18/2013	Dennis Roberson	IL	Illinois Institute of Technology	Standard Grant	Thyagarajan Nandagopal	01/31/2016	174998		dennis.roberson@iit.edu	3300 South Federal Street	Chicago	IL	606163732	3125673035	CSE	7363	7916	$0.00
2013	1302690	III: Medium: Collaborative Research: Scaling Machine Learning to Massive Datasets---A Logic Based Approach	IIS	INFO INTEGRATION & INFORMATICS	09/01/2013	07/25/2014	Neoklis Polyzotis	CA	University of California-Santa Cruz	Continuing grant	Sylvia J. Spengler	08/31/2017	333000		alkis@soe.ucsc.edu	1156 High Street	Santa Cruz	CA	950641077	8314595278	CSE	7364	7924, 7364	$0.00
2013	1302698	III: Medium: Collaborative Research: Scaling Machine Learning to Massive Datasets---A Logic Based Approach	IIS	INFO INTEGRATION & INFORMATICS	09/01/2013	07/17/2014	Tyson Condie	CA	University of California-Los Angeles	Continuing grant	Sylvia J. Spengler	08/31/2017	500250	Carlo Zaniolo	tconde@cs.ucla.edu	11000 Kinross Avenue, Suite 211	LOS ANGELES	CA	900952000	3107940102	CSE	7364	7364, 7924	$0.00
2013	1319578	III: Small: Integrated Digital Event Archiving and Library (IDEAL)	IIS	INFO INTEGRATION & INFORMATICS	09/01/2013	07/14/2014	Edward Fox	VA	Virginia Polytechnic Institute and State University	Continuing grant	Maria Zemankova	08/31/2016	500000	Kristine Hanna, Donald Shoemaker, Andrea Kavanaugh, Steven Sheetz	fox@vt.edu	Sponsored Programs 0170	BLACKSBURG	VA	240610001	5402315281	CSE	7364	7923, 7364	$0.00
2013	1346812	EAGER: Productive and Scalable Utilization of Manycores in Big Data Applications	CCF	SOFTWARE & HARDWARE FOUNDATION, HIGH-PERFORMANCE COMPUTING	09/01/2013	04/10/2015	Soheil Ghiasi	CA	University of California-Davis	Standard Grant	Almadena Y. Chtchelkanova	02/29/2016	159409		ghiasi@ucdavis.edu	OR/Sponsored Programs	Davis	CA	956186134	5307547700	CSE	7798, 7942	7916, 7942, 9251	$0.00
2013	1321447	Workshop on Cloud Robotics and Real-Time Big Data	IIS	INFO INTEGRATION & INFORMATICS, ROBUST INTELLIGENCE,	02/15/2013	02/15/2013	M. Ani Hsieh	PA	Drexel University	Standard Grant	Satyandra Gupta	01/31/2014	44853	Ibrahim Isler	mhsieh1@drexel.edu	3201 Arch Street	Philadelphia	PA	191042875	2158955849	CSE	7364, 7495, m125	170E, 7495	$0.00
2013	1265203	FRG: Collaborative Research: Statistical Modeling and Inference of Vast Matrices for Complex Problems	DMS	STATISTICS	07/15/2013	05/16/2014	Yazhen Wang	WI	University of Wisconsin-Madison	Continuing grant	Gabor J. Szekely	06/30/2016	721996	Christina Kendziorski Newton	yzwang@stat.wisc.edu	21 North Park Street	MADISON	WI	537151218	6082623822	MPS	1269	1616	$0.00
2013	1340974	I-Corps: Cloud-based Water Resources Simulations	IIP	I-Corps	06/01/2013	05/23/2013	Shu-Guang Li	MI	Michigan State University	Standard Grant	Rathindra DasGupta	11/30/2013	50000		lishug@egr.msu.edu	Office of Sponsored Programs	East Lansing	MI	488242620	5173555040	ENG	8023		$0.00
2013	1337165	Collaborative Research:XPS:CLCCA: Performance Portable Abstractions for Large-Scale Irregular Computations	CCF	INFORMATION TECHNOLOGY RESEARC, Exploiting Parallel&Scalabilty	09/15/2013	09/09/2013	Srinivas Aluru	IA	Iowa State University	Standard Grant	Balasubramanian Kalyanasundaram	12/31/2013	299999		aluru@cc.gatech.edu	1138 Pearson	AMES	IA	500112207	5152945225	CSE	1640, 8283		$0.00
2013	1340609	CC-NIE Networking Infrastructure: Data Intensive e-Science and SDN at NCSU	ACI	Campus Cyberinfrastrc (CC-NIE), COMBUSTION, FIRE, & PLASMA SYS	09/01/2013	07/24/2014	Marc Hoit	NC	North Carolina State University	Standard Grant	Kevin L. Thompson	08/31/2015	530499	Rudra Dutta, William Brockelsby, Greg Sparks	mihoit@ncsu.edu	CAMPUS BOX 7514	RALEIGH	NC	276957514	9195152444	CSE	8080, 1407	7433, 148E	$0.00
2013	1338467	COLLABORATIVE RESEARCH: BCC: Ethoinformatics: Developing Data Services and a Standard "Etho-Grammar" for Behavioral Research	SMA	Data Infrastructure	09/15/2013	09/13/2013	Anthony Di Fiore	TX	University of Texas at Austin	Standard Grant	John E. Yellen	08/31/2015	151358		anthony.difiore@austin.utexas.edu	101 E. 27th Street, Suite 5.300	Austin	TX	787121532	5124716424	SBE	8068	7433	$0.00
2013	1306630	Algorithms and Statistical Methods for Personalized Diagnosis and Therapy in Cancer	ECCS	ENERGY,POWER,ADAPTIVE SYS	07/01/2013	06/28/2013	Mathukumalli Vidyasagar	TX	University of Texas at Dallas	Standard Grant	Radhakisan S. Baheti	06/30/2016	369605		m.vidyasagar@utdallas.edu	800 W. Campbell Rd., AD15	Richardson	TX	750803021	9728832313	ENG	7607	092E	$0.00
2013	1341711	Wrangler: A Transformational Data Intensive Resource for the Open Science Community	ACI	INFORMATION TECHNOLOGY RESEARC, CYBERINFRASTRUCTURE, DATANET, Cyber Secur - Cyberinfrastruc	11/01/2013	02/05/2015	Daniel Stanzione	TX	University of Texas at Austin	Cooperative Agreement	Robert Chadduck	10/31/2018	11194293	Christopher Jordan, Tommy Minyard	dan@tacc.utexas.edu	101 E. 27th Street, Suite 5.300	Austin	TX	787121532	5124716424	CSE	1640, 7231, 7726, 8027	7433, 7434, 7619, 7726	$0.00
2013	1320746	AF:Small: Divide-and-Conquer Numerical Methods for Analysis of Massive Data Sets	CCF	ROBUST INTELLIGENCE, NUM, SYMBOL, & ALGEBRA COMPUT	09/01/2013	08/07/2013	Inderjit Dhillon	TX	University of Texas at Austin	Standard Grant	Balasubramanian Kalyanasundaram	08/31/2016	491044		inderjit@cs.utexas.edu	101 E. 27th Street, Suite 5.300	Austin	TX	787121532	5124716424	CSE	7495, 7933	7923, 7933	$0.00
2013	1343079	I-Corps: Low Cost Gait and Frailty Assessment on Smartphone Platforms	IIP	I-Corps	08/01/2013	07/17/2013	Thurmon Lockhart	VA	Virginia Polytechnic Institute and State University	Standard Grant	Rathindra DasGupta	01/31/2014	50000		thurmon.lockhart@asu.edu	Sponsored Programs 0170	BLACKSBURG	VA	240610001	5402315281	ENG	8023		$0.00
2013	1333326	Collaborative Research: Trust-Search Methods for Inverse Problems in Imaging	CMMI	OPERATIONS RESEARCH	07/01/2013	06/23/2013	Roummel Marcia	CA	University of California - Merced	Standard Grant	Michael C. Fu	06/30/2016	149964		rmarcia@ucmerced.edu	5200 North Lake Road	Merced	CA	953435001	2092284318	ENG	5514	072E, 073E, 077E	$0.00
2013	1348152	EAGER: Hierarchical Topic Modeling by Nonnegative Matrix Factorization for Interactive Multi-scale Analysis of Text Data	IIS	GRAPHICS & VISUALIZATION	08/15/2013	08/15/2013	Haesun Park	GA	Georgia Tech Research Corporation	Standard Grant	Ephraim P. Glinert	07/31/2016	175000		hpark@cc.gatech.edu	Office of Sponsored Programs	Atlanta	GA	303320420	4048944819	CSE	7453	7453, 7916	$0.00
2013	1334042	Collaborative Research: Trust-Search Methods for Inverse Problems in Imaging	CMMI	OPERATIONS RESEARCH	07/01/2013	06/23/2013	Jennifer Erway	NC	Wake Forest University	Standard Grant	Michael C. Fu	06/30/2016	149857		erwayjb@wfu.edu	1834 Wake Forest Road	Winston-Salem	NC	271060000	3367585888	ENG	5514	072E, 073E, 077E, 9102	$0.00
2013	1340984	CC-NIE Integration: High Performance Computing with Data and Networking Acceleration (HPCDNA)	ACI	Campus Cyberinfrastrc (CC-NIE), DATANET	10/01/2013	09/11/2013	Tripti Sinha	MD	University of Maryland College Park	Standard Grant	Kevin L. Thompson	09/30/2015	644609	Thomas Lehman, Paul Torrens, Saurabh Channan, Xi Yang	tsinha@umd.edu	3112 LEE BLDG	COLLEGE PARK	MD	207425141	3014056269	CSE	8080, 7726	7433	$0.00
2013	1254549	CAREER: Harnessing Smart Grid Data to Enable Resilient and Efficient Electricity	ECCS	ENERGY,POWER,ADAPTIVE SYS	09/01/2013	01/03/2013	Paul Hines	VT	University of Vermont & State Agricultural College	Standard Grant	Radhakisan S. Baheti	08/31/2018	400000		paul.hines@uvm.edu	85 SO. PROSPECT ST.	BURLINGTON	VT	054050160	8026563660	ENG	7607	1045, 155E, 1653, 9150	$0.00
2013	1330943	SBIR Phase II: TerraFly-based System for Querying and Control of Mobile Devices	IIP	SMALL BUSINESS PHASE II, STTR PHASE II	08/01/2013	08/21/2014	Debra Davis	FL	NOA, Inc.	Standard Grant	Glenn H. Larsen	07/31/2015	990000		TerraFly.PI@gmail.com	4201 Collins Ave	Miami Beach	FL	331403283	3056726471	ENG	5373, 1591	5373, 8032, 8033, 8039, , , , 8240	$0.00
2013	1345692	SBIR Phase I: Coextruded Polymer Multilayer Optical Data Storage Medium	IIP	SMALL BUSINESS PHASE I	01/01/2014	05/27/2014	Christopher Ryan	OH	Folio Photonics LLC	Standard Grant	Steven Konsek	12/31/2014	179996		christopher.ryan@foliophotonics.com	29450 Edgedale Rd.	Cleveland	OH	441244726	2164071901	ENG	5371	094E, 123E, 5371	$0.00
2013	1347728	Collaborative Research: Community Implementation: WIDER:Data Explorer and Assessment Resources for Faculty	DUE		09/15/2013	11/25/2014	Sarah McKagan	MD	American Association of Physics Teachers	Standard Grant	Katherine J. Denniston	08/31/2016	327264	Robert Hilborn, Adrian Madsen	smckagan@aapt.org	One Physics Ellipse	College Park	MD	207403845	3012093311	EHR	1133	9150, 9178, SMET	$0.00
2013	1253345	CAREER: The Algorithmic Foundations of Data Privacy	CNS	ALGORITHMIC FOUNDATIONS, COMPLEXITY & CRYPTOGRAPHY, Secure &Trustworthy Cyberspace	06/01/2013	04/05/2014	AARON ROTH	PA	University of Pennsylvania	Continuing grant	Nina Amla	05/31/2018	186950		aaroth@cis.upenn.edu	Research Services	Philadelphia	PA	191046205	2158987293	CSE	7796, 7927, 8060	1045, 7434, 7927	$0.00
2013	1346191	SBIR Phase I: Cloud computing for real-time processing of photon light source data	IIP	SMALL BUSINESS PHASE I	01/01/2014	12/19/2013	Billy Poon	CA	Billow, Inc.	Standard Grant	Glenn H. Larsen	06/30/2014	150000		billykpoon@gmail.com	1737 Solano Avenue #204	Berkeley	CA	947072201	5102898105	ENG	5371	5371, 8032, 8033, 8039	$0.00
2013	1347821	Collaborative Research: Community Implementation: WIDER:Data Explorer and Assessment Resources for Faculty	DUE	IUSE	09/15/2013	07/31/2014	Eleanor Sayre	KS	Kansas State University	Standard Grant	Katherine J. Denniston	08/31/2016	440723	Eugene Vasserman, William Hsu	esayre@ksu.edu	2 FAIRCHILD HALL	MANHATTAN	KS	665061103	7855326804	EHR	1133, 1998	9150, 9178, SMET	$0.00
2013	1338452	COLLABORATIVE RESEARCH: BCC: Ethoinformatics: Developing Data Services and a Standard "Etho-Grammar" for Behavioral Research	SMA	Data Infrastructure	09/15/2013	09/13/2013	Thomas Igoe	NY	New York University	Standard Grant	John E. Yellen	08/31/2015	201245		tom.igoe@nyu.edu	70 WASHINGTON SQUARE S	NEW YORK	NY	100121019	2129982121	SBE	8068	7433, 9179	$0.00
2013	1338524	COLLABORATIVE RESEARCH: BCC: Ethoinformatics: Developing Data Services and a Standard "Etho-Grammar" for Behavioral Research	SMA	Data Infrastructure	09/15/2013	09/13/2013	Jane Phillips-Conroy	MO	Washington University	Standard Grant	John E. Yellen	08/31/2015	121909	Kenneth Chiou	baboon@pcg.wustl.edu	CAMPUS BOX 1054	SAINT LOUIS	MO	631304899	3147474134	SBE	8068	7433	$0.00
2013	1261433	Neural investigation of the dual role of saccadic eye movements in visual perception	BCS	COGNEURO	06/01/2013	05/15/2013	Michael Paradiso	RI	Brown University	Standard Grant	Alumit Ishai	05/31/2017	549786		Michael_Paradiso@brown.edu	BOX 1929	Providence	RI	029121929	4018632777	SBE	1699	1699	$0.00
2013	1337224	Collaborative Research:XPS:CLCCA: Performance Portable Abstractions for Large-Scale Irregular Computations	CCF	INFORMATION TECHNOLOGY RESEARC, Exploiting Parallel&Scalabilty	09/15/2013	09/09/2013	Sandhya Dwarkadas	NY	University of Rochester	Standard Grant	Tracy J. Kimbrel	08/31/2016	449911	Michael Scott	sandhya@cs.rochester.edu	518 HYLAN, RIVER CAMPUSBOX 27014	ROCHESTER	NY	146270140	5852754031	CSE	1640, 8283		$0.00
2013	1361053	Collaborative Research:XPS:CLCCA: Performance Portable Abstractions for Large-Scale Irregular Computations	CCF	Exploiting Parallel&Scalabilty, INFORMATION TECHNOLOGY RESEARC	09/10/2013	11/06/2013	Srinivas Aluru	GA	Georgia Tech Research Corporation	Standard Grant	Tracy J. Kimbrel	08/31/2016	299999		aluru@cc.gatech.edu	Office of Sponsored Programs	Atlanta	GA	303320420	4048944819	CSE	8283, 1640		$0.00
2013	1265480	CAREER: The neural mechanisms underlying visual target and task switching	BCS	COGNEURO	08/01/2013	09/11/2014	Nicole Rust	PA	University of Pennsylvania	Continuing grant	Alumit Ishai	07/31/2018	376576		nrust@sas.upenn.edu	Research Services	Philadelphia	PA	191046205	2158987293	SBE	1699	1045, 1699	$0.00
2013	1408674	Collaborative Research (EAGER): Data Ecosystem for Catalyzing Transformative Research in Engineering Education	EEC	ENGINEERING EDUCATION	12/15/2013	08/04/2014	Aditya Johri	VA	George Mason University	Standard Grant	Donna Riley	12/31/2015	168500		ajohri3@gmu.edu	4400 UNIVERSITY DR	FAIRFAX	VA	220304422	7039932295	ENG	1340	110E, 7916, 9178, 9250, 9251	$0.00
2013	1253327	CAREER: PROTEUS: A Practical and Rigorous Toolkit for Privacy	CNS	Secure &Trustworthy Cyberspace	02/01/2013	09/04/2014	Ashwin Machanavajjhala	NC	Duke University	Continuing grant	Christopher Clifton	01/31/2018	384403		ashwin@cs.duke.edu	2200 W. Main St, Suite 710	Durham	NC	277054010	9196843030	CSE	8060	1045, 7434	$0.00
2013	1255793	CIF21: DIBBs: Building a Unified Infrastructure for Data Integration on Political Violence and Conflict	ACI	DATANET	03/01/2013	03/07/2013	Gary LaFree	MD	University of Maryland College Park	Standard Grant	Robert Chadduck	05/31/2014	117176	Brandon Behlendorf	garylafree@gmail.com	3112 LEE BLDG	COLLEGE PARK	MD	207425141	3014056269	CSE	7726	7433, 8048	$0.00
2013	1331080	Doctoral Dissertation Research: Socio-Technical Practices in the Context of Marcellus Shale Water-Quality Science	SES	SCIENCE, TECH & SOCIETY	09/15/2013	09/04/2013	Abby Kinchy	NY	Rensselaer Polytechnic Institute	Standard Grant	Frederick M Kronz	08/31/2015	14881	Kirk Jalbert	kincha@rpi.edu	110 8TH ST	Troy	NY	121803522	5182766000	SBE	7603	7567, 9179,	$0.00
2013	1341831	Workshop on Cyberinfrastructure for Polar Sciences	PLR	POLAR CYBERINFRASTRUCTURE, Software Institutes	07/01/2013	05/16/2013	Jonathan Pundsack	MN	University of Minnesota-Twin Cities	Standard Grant	Marco Tedesco	06/30/2015	99998		pundsack@umn.edu	200 OAK ST SE	Minneapolis	MN	554552070	6126245599	GEO	5407, 8004	7433, 7556	$0.00
2013	1308566	Nonparametric classification, tuning parameter selection, and asymptotic stability for high-dimensional data	DMS	STATISTICS	07/01/2013	05/05/2014	Yang Feng	NY	Columbia University	Continuing grant	Gabor J. Szekely	06/30/2016	129980	Zhiliang Ying	yangfeng@stat.columbia.edu	2960 Broadway	NEW YORK	NY	100276902	2128546851	MPS	1269		$0.00
2013	1317602	Computation of Large-Scale, Multi-Dimensional Sparse Optimization Problems	DMS	CDS&E-MSS	09/01/2013	07/09/2014	Wotao Yin	CA	University of California-Los Angeles	Continuing grant	Andrew D. Pollington	08/31/2016	211096		wotaoyin@math.ucla.edu	11000 Kinross Avenue, Suite 211	LOS ANGELES	CA	900952000	3107940102	MPS	8069	9263	$0.00
2013	1306373	Collaborative Research (EAGER): Data Ecosystem for Catalyzing Transformative Research in Engineering Education	EEC	ENGINEERING EDUCATION	01/01/2014	08/26/2013	Aditya Johri	VA	Virginia Polytechnic Institute and State University	Standard Grant	Donna Riley	01/31/2014	150000		ajohri3@gmu.edu	Sponsored Programs 0170	BLACKSBURG	VA	240610001	5402315281	ENG	1340	110E, 7916	$0.00
2013	1340968	CC-NIE Networking Infrastructure: Upgrading the Campus Networks to Support Data Intensive Research at the University of Hawaii	ACI	Campus Cyberinfrastrc (CC-NIE)	10/01/2013	08/26/2013	David Lassner	HI	University of Hawaii System	Standard Grant	Kevin L. Thompson	09/30/2015	486438	Gwen Jacobs	david@hawaii.edu	2440 Campus Road, Box 368	Honolulu	HI	968222234	8089567800	CSE	8080	7433, 9150	$0.00
2013	1332157	I-Corps: Teams Project: iRODS-to-Market	IIP	I-Corps	05/01/2013	04/17/2013	Arcot Rajasekar	NC	University of North Carolina at Chapel Hill	Standard Grant	Rathindra DasGupta	10/31/2013	50000		rajaseka@email.unc.edu	104 AIRPORT DR STE 2200	CHAPEL HILL	NC	275991350	9199663411	ENG	8023		$0.00
2013	1305302	II-NEW: Shared High Performance Data Center	CNS	COMPUTING RES INFRASTRUCTURE	10/01/2013	09/20/2013	Yijuan Lu	TX	Texas State University - San Marcos	Standard Grant	Frank Olken	09/30/2016	375759	Xiao Chen, Anne Ngu, Byron Gao, Apan Qasem	lu@txstate.edu	601 University Drive	San Marcos	TX	786664616	5122452314	CSE	7359	7359	$0.00
2013	1306377	Collaborative Research (EAGER): Data Ecosystem for Catalyzing Transformative Research in Engineering Education	EEC	ENGINEERING EDUCATION	01/01/2014	08/26/2013	Krishna Madhavan	IN	Purdue University	Standard Grant	Donna Riley	12/31/2015	150000	Mihaela Vorvoreanu	cm@purdue.edu	Young Hall	West Lafayette	IN	479072114	7654941055	ENG	1340	110E, 7916	$0.00
2013	1340999	CC-NIE Integration: Supporting Climate Modeling Over Named Data Networking (NDN)	ACI	Campus Cyberinfrastrc (CC-NIE)	10/01/2013	09/18/2013	Christos Papadopoulos	CO	Colorado State University	Standard Grant	Kevin L. Thompson	09/30/2015	999766	Daniel Massey, Catherine Olschanowsky, David Randall	christos@cs.colostate.edu	601 S Howes St	Fort Collins	CO	805232002	9704916355	CSE	8080	7433	$0.00
2013	1331021	EXTREEMS-QED: Computational and Statistical theory and techniques in the study of large data sets	DMS	OFFICE OF MULTIDISCIPLINARY AC, CYBERINFRASTRUCTURE	10/01/2013	09/17/2013	Junping Shi	VA	College of William and Mary	Continuing grant	Gabor J. Szekely	09/30/2018	512613	Gexin Yu, Tanujit Dey, Chi-Kwong Li	shij@math.wm.edu	Office of Sponsored Programs	Williamsburg	VA	231878795	7572213966	MPS	1253, 7231	8606	$0.00
2013	1338541	Data on the mind: Center for Data-Intensive Psychological Science	SMA	Data Infrastructure	09/15/2013	09/07/2013	Thomas Griffiths	CA	University of California-Berkeley	Standard Grant	William J. Badecker	02/29/2016	531482	Alison Gopnik, Dacher Keltner	tom_griffiths@berkeley.edu	Sponsored Projects Office	BERKELEY	CA	947045940	5106428109	SBE	8068	7433, 9179	$0.00
2013	1309998	Spectral Methods for Contextualizing relational data	DMS	STATISTICS	08/15/2013	08/29/2013	Karl Rohe	WI	University of Wisconsin-Madison	Continuing grant	Gabor J. Szekely	07/31/2016	76779		karlrohe@stat.wisc.edu	21 North Park Street	MADISON	WI	537151218	6082623822	MPS	1269		$0.00
2013	1265202	FRG: Collaborative Research: Statistical Modeling and Inference of Vast Matrices for Complex Problems	DMS	STATISTICS	07/15/2013	06/28/2013	Ming Yuan	WI	Morgridge Institute for Research, Inc.	Continuing grant	Gabor J. Szekely	06/30/2016	153390		myuan@morgridgeinstitute.org	330 North Orchard Street	Madison	WI	537151542	6083164335	MPS	1269	1616	$0.00
2013	1320953	CIF: Small: Theory and Algorithms for Scalable Learning of Sparse Representations	CCF	SIGNAL PROCESSING	08/01/2013	06/24/2013	Yoram Bresler	IL	University of Illinois at Urbana-Champaign	Standard Grant	John Cozzens	07/31/2016	499740		ybresler@uiuc.edu	SUITE A	CHAMPAIGN	IL	618207473	2173332187	CSE	7936	7923, 7936	$0.00
2013	1266196	I/UCRC: Center for Experimental Research in Computer Systems (CERCS) Site	IIP	INDUSTRY/UNIV COOP RES CENTERS	04/01/2013	02/25/2014	Jayashree Ramanathan	OH	Ohio State University	Continuing grant	Raffaella Montelli	02/28/2014	0	Philip Payne, Rajiv Ramnath	jayram@cse.ohio-state.edu	Office of Sponsored Programs	Columbus	OH	432101016	6142923805	ENG	5761	5761, 8039	$0.00
2013	1355377	Accelerating Graph Analytics on Clouds for Genome Assembly	CNS	COMPUTER SYSTEMS	10/01/2013	09/23/2013	Viktor Prasanna	CA	University of Southern California	Standard Grant	Weisong Shi	09/30/2015	99462	Michelle Swenson, Yogesh Simmhan	prasanna@usc.edu	University Park	Los Angeles	CA	900890701	2137407762	CSE	7354	7916	$0.00
2013	1330801	EXTREEMS-QED: LABORATORY FOR INTERDISCIPLINARY STATISTICAL ANALYSIS AND MATHEMATICS LEARNING THROUGH QUANTITATIVE EXPLORATION OF DATA (LISA-QED)	DMS	CYBERINFRASTRUCTURE, WORKFORCE IN THE MATHEMAT SCI, TUES-Type 2 Project	09/15/2013	09/16/2013	Tor Kwembe	MS	Jackson State University	Standard Grant	Jennifer Slimowitz Pearl	08/31/2016	600000	Xing Yang, Zhenbu Zhang, Raphael Isokpehi, Remata Reddy	tor.a.kwembe@jsums.edu	1400 J R LYNCH ST.	Jackson	MS	392170002	6019792931	MPS	7231, 7335, 7511	8606, 9150, 9178	$0.00
2013	1266400	I/UCRC: A Single-Site I/UCRC Center for Research in Storage Systems (CRSS)	IIP	INDUSTRY/UNIV COOP RES CENTERS	07/01/2013	07/10/2014	Ethan Miller	CA	University of California-Santa Cruz	Continuing grant	Thyagarajan Nandagopal	06/30/2018	187405	Darrell Long	elm@cs.ucsc.edu	1156 High Street	Santa Cruz	CA	950641077	8314595278	ENG	5761	5761, 8039	$0.00
2013	1340592	CC-NIE Networking Infrastructure: Infrastructure Upgrades for Advancing Discovery	ACI	Campus Cyberinfrastrc (CC-NIE)	01/01/2014	08/30/2013	Mark McPeek	NH	Dartmouth College	Standard Grant	Kevin L. Thompson	12/31/2015	473324	Susan Schwarz, Daniel Rockmore, Frank Archambeault, Mary Hudson	mark.mcpeek@dartmouth.edu	OFFICE OF SPONSORED PROJECTS	HANOVER	NH	037551404	6036463007	CSE	8080	7433, 9150	$0.00
2013	1309260	CRCNS: Collaborative Research: A Computational and Neuroimaging Investigation of Prediction and Learning in Cognitive Control	BCS	COGNEURO, CRCNS	09/15/2013	09/12/2013	Chiang-Shan Li	CT	Yale University	Standard Grant	Alumit Ishai	06/30/2017	489315		chiang-shan.li@yale.edu	Grant & Contract Administration	New Haven	CT	065103209	2037854689	SBE	1699, 7327	7327, 1699	$0.00
2013	1309346	CRCNS: Collaborative Research: A Computational and Neuroimaging Investigation of Prediction and Learning in Cognitive Control	BCS	COGNEURO, BIOMEDICAL ENGINEERING, CRCNS	09/15/2013	09/12/2013	Angela Yu	CA	University of California-San Diego	Standard Grant	Alumit Ishai	08/31/2016	542839		ajyu@ucsd.edu	Office of Contract & Grant Admin	La Jolla	CA	920930934	8585344896	SBE	1699, 5345, 7327	7327, 1699	$0.00
2013	1302334	CSR: Medium: Collaborative Research: Workload-Aware Storage Architectures for Optimal Performance and Energy Efficiency	CNS	COMPUTER SYSTEMS	10/01/2013	09/09/2013	Margo Seltzer	MA	Harvard University	Standard Grant	M. Mimi McClure	09/30/2016	306077		margo@eecs.harvard.edu	1350 MASSACHUSETTS AVE	Cambridge	MA	021383846	6174955501	CSE	7354	7924	$0.00
2013	1320231	AF: Small: Data Synchronization : Theory, Algorithms, and Practice	CCF	ALGORITHMS	09/01/2013	08/12/2013	Michael Mitzenmacher	MA	Harvard University	Standard Grant	Balasubramanian Kalyanasundaram	08/31/2016	399370		michaelm@eecs.harvard.edu	1350 MASSACHUSETTS AVE	Cambridge	MA	021383846	6174955501	CSE	7926	7923, 7926	$0.00
2013	1261460	Examining Neural Markers of Implicit Speech Rhythm during Silent Reading	BCS	COGNEURO, EXP PROG TO STIM COMP RES	06/15/2013	06/10/2013	Cyrille Magne	TN	Middle Tennessee State University	Standard Grant	Alumit Ishai	05/31/2016	121338		cyrille.magne@mtsu.edu	1301 E. Main	Murfreesboro	TN	371320001	6154947848	SBE	1699, 9150	1699, 9150	$0.00
2013	1340936	CC-NIE Networking Infrastructure: A High Performance Network to Enable Research in Medicine, Engineering, and Science (HERMES)	ACI	Campus Cyberinfrastrc (CC-NIE)	12/01/2013	09/06/2013	David Srolovitz	PA	University of Pennsylvania	Standard Grant	Kevin L. Thompson	11/30/2014	495253	Thomas Murphy	srol@seas.upenn.edu	Research Services	Philadelphia	PA	191046205	2158987293	CSE	8080	7433	$0.00
2013	1250700	Development of Experience-Dependent Responses to Voice Pitch in Newborns and Infants	BCS	COGNEURO, COLLABORATIVE RESEARCH	07/15/2013	07/10/2013	Fuh-Cherng Jeng	OH	Ohio University	Standard Grant	Alumit Ishai	06/30/2016	166624		jeng@ohio.edu	108 CUTLER HL	ATHENS	OH	457012979	7405932857	SBE	1699, 7298	1699, 5924, 5978	$0.00
2013	1253549	CAREER: Observing the world through the lenses of social media	IIS	INFO INTEGRATION & INFORMATICS	03/01/2013	03/02/2015	David Crandall	IN	Indiana University	Continuing grant	Maria Zemankova	02/28/2018	326428		djcran@indiana.edu	509 E 3RD ST	Bloomington	IN	474013654	8128550516	CSE	7364	1045, 7364, 9251	$0.00
2013	1337198	XPS: DSD: Collaborative Research: NeoNexus: The Next-generation Information Processing System across Digital and Neuromorphic Computing Domains	CCF	Exploiting Parallel&Scalabilty	09/15/2013	09/06/2013	Hai Li	PA	University of Pittsburgh	Standard Grant	Hong Jiang	08/31/2017	450000	Yiran Chen	hal66@pitt.edu	University Club	Pittsburgh	PA	152132303	4126247400	CSE	8283		$0.00
2013	1315487	SBIR Phase I: SBIR EI-IS2: Automated People Information Discovery and Mining	IIP	SMALL BUSINESS PHASE I	07/01/2013	12/27/2013	Yuanyuan Zhou	CA	Whova	Standard Grant	Peter Atherton	06/30/2014	179999		contact@whova.com	4428 Philbrook Sq	San Diego	CA	921308673	8584927370	ENG	5371	5371, 8032, 8039	$0.00
2013	1302246	CSR: Medium: Collaborative Research: Workload-Aware Storage Architectures for Optimal Performance and Energy Efficiency	CNS	COMPUTER SYSTEMS	10/01/2013	09/09/2013	Erez Zadok	NY	SUNY at Stony Brook	Standard Grant	M. Mimi McClure	09/30/2016	513900	Arie Kaufman	ezk@cs.sunysb.edu	WEST 5510 FRK MEL LIB	STONY BROOK	NY	117943362	6316329949	CSE	7354	7924	$0.00
2013	1302232	CSR: Medium: Collaborative Research: Workload-Aware Storage Architectures for Optimal Performance and Energy Efficiency	CNS	COMPUTER SYSTEMS	10/01/2013	09/09/2013	Geoff Kuenning	CA	Harvey Mudd College	Standard Grant	M. Mimi McClure	09/30/2016	180023		geoff@cs.hmc.edu	301 Platt Boulevard	CLAREMONT	CA	917115901	9096218121	CSE	7354	7924	$0.00
2013	1253576	CAREER: Flexible control of reward based decisions	BCS	COGNEURO	06/01/2013	08/14/2014	Ben Hayden	NY	University of Rochester	Continuing grant	Alumit Ishai	05/31/2018	267113		benhayden@gmail.com	518 HYLAN, RIVER CAMPUSBOX 27014	ROCHESTER	NY	146270140	5852754031	SBE	1699	1045	$0.00
2013	1262297	Function of Auditory Feedback Processing During Speech	BCS	COGNEURO	09/15/2013	09/03/2013	Srikantan Nagarajan	CA	University of California-San Francisco	Standard Grant	Alumit Ishai	06/30/2017	530000	John Houde, Edward Chang	sri@radiology.ucsf.edu	1855 Folsom St Ste 425	SAN FRANCISCO	CA	941430812	4154762977	SBE	1699	1699	$0.00
2013	1329281	A Biopsychosocial Model of Women's Departure From STEM Fields	BCS	DECISION RISK & MANAGEMENT SCI, COGNEURO, EXP PROG TO STIM COMP RES	09/01/2013	08/06/2013	Chad Forbes	DE	University of Delaware	Standard Grant	Alumit Ishai	06/30/2017	790936		ceforbes@udel.edu	210 Hullihen Hall	Newark	DE	197162553	3028312136	SBE	1321, 1699, 9150	1321, 1699, 7956, 8050, 8605, 9150	$0.00
2013	1328270	Attentional selection from natural scenes	BCS	COGNEURO	09/01/2013	08/31/2013	Sabine Kastner	NJ	Princeton University	Standard Grant	Alumit Ishai	06/30/2017	528841		skastner@princeton.edu	Off. of Research & Proj. Admin.	Princeton	NJ	085400036	6092583090	SBE	1699	1699	$0.00
2013	1348696	CCF:AF:EAGER Algorithmic Paradigms for Computation on MapReduce	CCF	ALGORITHMS	09/01/2013	08/19/2013	Kameshwar Munagala	NC	Duke University	Standard Grant	Balasubramanian Kalyanasundaram	08/31/2015	100000		kamesh@cs.duke.edu	2200 W. Main St, Suite 710	Durham	NC	277054010	9196843030	CSE	7926	7916, 7926	$0.00
2013	1337300	XPS: DSD: Collaborative Research: NeoNexus: The Next-generation Information Processing System across Digital and Neuromorphic Computing Domains	CCF	Exploiting Parallel&Scalabilty	09/15/2013	09/06/2013	Qinru Qiu	NY	Syracuse University	Standard Grant	Hong Jiang	08/31/2017	275884		qiqiu@syr.edu	OFFICE OF SPONSORED PROGRAMS	SYRACUSE	NY	132441200	3154432807	CSE	8283		$0.00
2013	1343813	EarthCube Conceptual Design: Enterprise Architecture for Transformative Research and Collaboration Across the Geosciences	ICER	EarthCube	09/15/2013	08/26/2013	Ilya Zaslavsky	CA	University of California-San Diego	Standard Grant	Eva E. Zanzerkia	08/31/2015	300000	Amarnath Gupta	zaslavsk@sdsc.edu	Office of Contract & Grant Admin	La Jolla	CA	920930934	8585344896	GEO	8074	7433	$0.00
2013	1342104	Symposium on Cognitive Systems and Discovery Informatics	IIS	INFO INTEGRATION & INFORMATICS	06/15/2013	06/06/2013	Pat Langley	PA	Carnegie-Mellon University	Standard Grant	Sylvia J. Spengler	05/31/2014	13000		pat.langley@sv.cmu.edu	5000 Forbes Avenue	PITTSBURGH	PA	152133815	4122689527	CSE	7364	7364, 7556, 8083	$0.00
2013	1263027	REU Site: Computing for Disasters	IIS	RSCH EXPER FOR UNDERGRAD SITES	03/15/2013	03/26/2013	Robin Murphy	TX	Texas A&M Engineering Experiment Station	Standard Grant	William Bainbridge	02/29/2016	308897		murphy@cse.tamu.edu	TEES State Headquarters Bldg.	College Station	TX	778454645	9794587617	CSE	1139	9250	$0.00
2013	1348883	EAGER: High Performance Silicon based Terahertz Front End Circuits for Chip-to-Chip Interconnect	ECCS	COMMS, CIRCUITS & SENS SYS	09/01/2013	08/21/2013	Qun Jane Gu	CA	University of California-Davis	Standard Grant	GEORGE HADDAD	08/31/2015	299272	Omeed Momeni	jgu@ucdavis.edu	OR/Sponsored Programs	Davis	CA	956186134	5307547700	ENG	7564	105E, 7916	$0.00
2013	1265524	Fourier analysis and partial differential equations	DMS	ANALYSIS PROGRAM	09/01/2013	07/29/2013	Charles Fefferman	NJ	Princeton University	Continuing grant	Bruce P. Palka	08/31/2016	458154	Elias Stein	cf@math.princeton.edu	Off. of Research & Proj. Admin.	Princeton	NJ	085400036	6092583090	MPS	1281		$0.00
2013	1320071	CSR: SHF: SMALL: Efficient, Low-Latency Networked Storage	CNS	COMPUTER SYSTEMS	10/01/2013	07/29/2013	Christopher Stewart	OH	Ohio State University	Standard Grant	M. Mimi McClure	09/30/2016	400000		cstewart@cse.ohio-state.edu	Office of Sponsored Programs	Columbus	OH	432101016	6142923805	CSE	7354	7923	$0.00
2013	1344221	INSPIRE Track 1: An Optical Turing Machine for Native Computing Using High-Capacity Transmission Modulation Format Symbols	CNS	SPECIAL STUDIES AND ANALYSES, INFORMATION TECHNOLOGY RESEARC, SPECIAL PROJECTS - CISE, RES IN NETWORKING TECH & SYS, INSPIRE	10/01/2013	07/25/2014	Joseph Touch	CA	University of Southern California	Continuing grant	Joseph Lyles	09/30/2016	749852	Alan Willner	touch@isi.edu	University Park	Los Angeles	CA	900890701	2137407762	CSE	1385, 1640, 1714, 7363, 8078	8653	$0.00
2013	1321779	ATD: Frame-Theoretic Algorithms for Smart Sensing	DMS	COFFES	08/01/2013	05/16/2014	Peter Casazza	MO	University of Missouri-Columbia	Continuing grant	Leland M. Jameson	07/31/2016	800284	Matthew Fickus, Dustin Mixon	casazzap@missouri.edu	310 JESSE HALL	COLUMBIA	MO	652111230	5738827560	MPS	7552	6877, 9150	$0.00
2013	1254204	CAREER: Structured Nonlinear Estimation via Message Passing: Theory and Applications	CCF	COMM & INFORMATION FOUNDATIONS, SIGNAL PROCESSING	03/01/2013	04/30/2015	Alyson Fletcher	CA	University of California-Santa Cruz	Continuing grant	John Cozzens	02/28/2018	399826		afletcher@soe.ucsc.edu	1156 High Street	Santa Cruz	CA	950641077	8314595278	CSE	7797, 7936	1045, 7936	$0.00
2013	1266155	Collaborative Research: Planning Grant: I/UCRC for Social Technologies and Analytics	IIP	INDUSTRY/UNIV COOP RES CENTERS	03/01/2013	04/28/2014	Jason Thatcher	SC	Clemson University	Standard Grant	Lawrence A. Hornak	02/28/2014	1095	Amy Apon, James von Oehsen	jthatch@clemson.edu	300 BRACKETT HALL	CLEMSON	SC	296340001	8646562424	ENG	5761	5761, 8039, 9150	$0.00
2013	1338118	MRI Collaborative: Development of iRehab, an Intelligent Closed-Loop Instrument for Adaptive Rehabilitation	CNS	INFORMATION TECHNOLOGY RESEARC, SPECIAL PROJECTS - CISE	10/01/2013	04/13/2015	Fillia Makedon	TX	University of Texas at Arlington	Standard Grant	Rita V. Rodriguez	09/30/2016	831890	Robert Gatchel, Mario Romero-Ortega, Heng Huang, Vassilis Athitsos	makedon@cse.uta.edu	1 UNIVERSITY OF TEXAS AT	Arlington	TX	760190145	8172722105	CSE	1640, 1714	1189, 9251, 9178	$0.00
2013	1345068	Digital Societies and Social Technologies (DSST) Summer Institute	ACI	VIRTUAL ORGANIZATIONS	07/15/2013	07/26/2013	Brian Butler	MD	University of Maryland College Park	Standard Grant	Rajiv Ramnath	06/30/2015	43885	Susan Winter	bsbutler@umd.edu	3112 LEE BLDG	COLLEGE PARK	MD	207425141	3014056269	CSE	7642	7361, 7556, 7642, 9102, 9179	$0.00
2013	1259241	WORKSHOP: Support for Political Networks Conference and Training Workshops	SES	POLITICAL SCIENCE, METHOD, MEASURE & STATS	04/01/2013	02/19/2015	Robert Huckfeldt	CA	University of California-Davis	Continuing grant	Brian D. Humes	03/31/2016	187173	Janet Box-Steffensmeier	rhuckfeldt@ucdavis.edu	OR/Sponsored Programs	Davis	CA	956186134	5307547700	SBE	1371, 1333	0000, OTHR	$0.00
2013	1261977	The structure and dynamics of generative innovations: An organizational genetics approach	SES	Science of Organizations	02/15/2013	06/14/2014	Youngjin Yoo	PA	Temple University	Standard Grant	mo wang	01/31/2016	285876	Rob Kulathinal, Sunil Wattal, Bin Zhang	youngjin.yoo@temple.edu	3340 N. Broad Street	PHILADELPHIA	PA	191405104	2157077379	SBE	8031	9178, 9251, SMET	$0.00
2013	1320016	CSR: Small: XooMR: Cross-Layer and Cross-Phase Cooperation for Fair and Efficient MapReduce	CNS	COMPUTER SYSTEMS	10/01/2013	02/05/2014	Weikuan Yu	AL	Auburn University	Standard Grant	M. Mimi McClure	09/30/2016	491000		wkyu@auburn.edu	310 Samford Hall	Auburn	AL	368495131	3348444438	CSE	7354	7923, 9150, 9178, 9251	$0.00
2013	1345432	SBIR Phase I: A Semantic Data-Driven Human Capital Recommendation System	IIP	SMALL BUSINESS PHASE I	01/01/2014	05/27/2014	Monica Messer	NE	Green Schingle LLC	Standard Grant	Glenn H. Larsen	12/31/2014	179999		monica.messer@schingle.com	11205 Wright Circle #140	Omaha	NE	681444719	4026894501	ENG	5371	5371, 8032, 8033, 8039, 9150	$0.00
2013	1315059	SBIR Phase I: Computational Screening & Synthesis of MOFs for Hazardous Gas Storage	IIP	SMALL BUSINESS PHASE I	07/01/2013	06/21/2013	Mitchell Weston	IL	NuMat Technologies, Inc.	Standard Grant	Rajesh Mehta	12/31/2013	150000		mitch@numat-tech.com	2 N LA SALLE ST STE 1601	Chicago	IL	606024081	8478599404	ENG	5371	024E, 083E, 1084, 5371, 8029	$0.00
2013	1266161	Collaborative Research: Planning Grant: I/UCRC for Social Technologies and Analytics	IIP	INDUSTRY/UNIV COOP RES CENTERS	03/01/2013	02/25/2013	Anindya Ghose	NY	New York University	Standard Grant	Lawrence A. Hornak	02/28/2014	11500	Vasant Dhar	aghose@stern.nyu.edu	70 WASHINGTON SQUARE S	NEW YORK	NY	100121019	2129982121	ENG	5761	5761, 8039, 9150	$0.00
2013	1265391	Collaborative Research: Planning Grant: I/UCRC for Social Technologies and Analytics	IIP	INDUSTRY/UNIV COOP RES CENTERS	03/01/2013	02/25/2013	Ravi Bapna	MN	University of Minnesota-Twin Cities	Standard Grant	Lawrence A. Hornak	02/28/2014	11500		rbapna@umn.edu	200 OAK ST SE	Minneapolis	MN	554552070	6126245599	ENG	5761	5761, 8039, 9150	$0.00
2013	1265658	Collaborative Research: Planning Grant: I/UCRC For Social Technologies and Analytics	IIP	INDUSTRY/UNIV COOP RES CENTERS	03/01/2013	05/07/2014	Vijay Gurbaxani	CA	University of California-Irvine	Standard Grant	Lawrence A. Hornak	02/28/2014	1598		vgurbaxa@uci.edu	5171 California Avenue, Ste 150	IRVINE	CA	926977600	9498244768	ENG	5761	5761, 8039, 9150	$0.00
2013	1338099	MRI: Acquisition of Big-Data Private-Cloud Research Cyberinfrastructure (BDPC)	CNS	MAJOR RESEARCH INSTRUMENTATION	10/01/2013	08/30/2013	Moshe Vardi	TX	William Marsh Rice University	Standard Grant	Rita V. Rodriguez	09/30/2016	400000	Lydia Kavraki, Ashok Veeraraghavan, Genevera Allen, Stephen Bradshaw	vardi@rice.edu	6100 MAIN ST	HOUSTON	TX	770051827	7133484820	CSE	1189	1189	$0.00
2013	1341024	CC-NIE Networking Infrastructure: Caltech's High-performance OPtical Integrated Network (CHOPIN)	ACI	Campus Cyberinfrastrc (CC-NIE)	10/01/2013	01/16/2014	Mark Stalzer	CA	California Institute of Technology	Standard Grant	Kevin L. Thompson	09/30/2015	499561	Harvey Newman, Mark Stalzer, John Dundas	stalzer@caltech.edu	1200 E California Blvd	PASADENA	CA	911250600	6263956219	CSE	8080	7433	$0.00
2013	1337866	MRI Collaborative: Development of iRehab, an Intelligent Closed-Loop Instrument for Adaptive Rehabilitation	CNS	INFORMATION TECHNOLOGY RESEARC	10/01/2013	09/16/2013	Margrit Betke	MA	Trustees of Boston University	Standard Grant	Rita V. Rodriguez	09/30/2016	200109		betke@cs.bu.edu	881 COMMONWEALTH AVE	BOSTON	MA	022151300	6173534365	CSE	1640	1189	$0.00
2013	1323084	Passion-Driven Statistics: A multidisciplinary project-based supportive model for statistical reasoning and application	DUE	TUES-Type 2 Project, S-STEM:SCHLR SCI TECH ENG&MATH	09/01/2013	09/03/2013	Lisa Dierker	CT	Wesleyan University	Standard Grant	Lee L. Zia	08/31/2017	599995	David Beveridge	ldierker@wesleyan.edu	237 HIGH ST	MIDDLETOWN	CT	064590241	8606853683	EHR	7511, 1536	9178, SMET	$0.00
2013	1266318	Planning Grant: I/UCRC for Net-Centric Software and Systems Center Research Center	IIP	INDUSTRY/UNIV COOP RES CENTERS	04/15/2013	11/15/2013	Bharat Bhargava	IN	Purdue University	Standard Grant	Thyagarajan Nandagopal	03/31/2015	24619	Xiangyu Zhang, Ananth Grama, Suresh Jagannathan, Yung-Hsiang Lu	bbshail@purdue.edu	Young Hall	West Lafayette	IN	479072114	7654941055	ENG	5761	1049, 116E, 5761, 8039, 9102, 9178, 9251, SMET	$0.00
2013	1329782	Doctoral Workshop and Student Travel support for the 7th ACM International Conference on Distributed Event-Based Systems Conference (DEBS 2013)	IIS	INFO INTEGRATION & INFORMATICS	06/15/2013	06/06/2013	Upendranatha Chakravarthy	TX	University of Texas at Arlington	Standard Grant	Maria Zemankova	05/31/2014	20000	Susan Urban, Fillia Makedon, Leonidas Fegaras	sharma@cse.uta.edu	1 UNIVERSITY OF TEXAS AT	Arlington	TX	760190145	8172722105	CSE	7364	7364, 7556	$0.00
2013	1343156	Collaborative Research: EARS: Large-Scale Statistical Learning based Spectrum Sensing and Cognitive Networking	CNS	EARS	01/01/2014	09/12/2013	Tao Shu	MI	Oakland University	Standard Grant	Wenjing Lou	12/31/2017	262347		shu@oakland.edu	530 Wilson Hall	Rochester	MI	483094401	2483704116	CSE	7976	7976	$0.00
2013	1358182	Workshop on Control, Computing, and Signal Processing Challenges in Future Power Systems. To be Held in Arlington,VA in November, 2013	ECCS	COMMS, CIRCUITS & SENS SYS, COMM & INFORMATION FOUNDATIONS	11/15/2013	11/14/2013	Sairaj Dhople	MN	University of Minnesota-Twin Cities	Standard Grant	Zhi Tian	10/31/2014	50000	Georgios Giannakis, Steven Low	sdhople@umn.edu	200 OAK ST SE	Minneapolis	MN	554552070	6126245599	ENG	7564, 7797	153E, 155E, 7935	$0.00
2013	1262476	Collaborative Research: ABI Innovation: Quantifying and Exploiting the Structure of Phylogenetic Tree Space Through Network Analyses	DBI	ADVANCES IN BIO INFORMATICS	06/15/2013	07/23/2014	James Wilgenbusch	FL	Florida State University	Standard Grant	Anne Maglia	05/31/2016	256012	Kyle Gallivan, James Wilgenbusch	jwilgenb@umn.edu	874 Traditions Way, 3rd Floor	TALLAHASSEE	FL	323064166	8506445260	BIO	1165	9150	$0.00
2013	1343155	Collaborative Research: EARS: Large-Scale Statistical Learning based Spectrum Sensing and Cognitive Networking	CNS	EARS	01/01/2014	09/12/2013	Shuguang Cui	TX	Texas A&M Engineering Experiment Station	Standard Grant	Wenjing Lou	12/31/2017	459200	Huiyan Sang	cui@tamu.edu	TEES State Headquarters Bldg.	College Station	TX	778454645	9794587617	CSE	7976	7976	$0.00
2013	1345927	SBIR Phase I: An Integrated Search, Analytics, and Imaging (SAI) Platform for Clinical Decision Support and Mobile Health	IIP	SMALL BUSINESS PHASE I	01/01/2014	06/23/2014	Roger Chylla	WI	HealthMyne, Inc.	Standard Grant	Jesus Soriano Molla	12/31/2014	179999		roger.chylla@healthmyne.com	918, Deming Way, 3rd Floor	Madison	WI	537171945	6082396871	ENG	5371	5371, 8018, 8032, 8038, 8039, 8042	$0.00
2013	1323785	TUES: A New Curriculum in Applied and Computational Mathematics	DUE	S-STEM:SCHLR SCI TECH ENG&MATH, TUES-Type 2 Project	09/15/2013	09/12/2013	Jeffrey Humpherys	UT	Brigham Young University	Standard Grant	John Haddock	08/31/2017	599918	Richard Evans, Kevin Seppi, Tyler Jarvis	jeffh@math.byu.edu	A-285 ASB	Provo	UT	846021231	8014226177	EHR	1536, 7511	9150, 9178, SMET	$0.00
2013	1304321	PostDoctoral Research Fellowship	DMS	WORKFORCE IN THE MATHEMAT SCI	08/01/2013	03/19/2013	Stacey Alexeeff	MA	Alexeeff Stacey E	Fellowship	Bruce P. Palka	07/31/2017	150000				Cambridge	MA	021393193		MPS	7335	9219	$0.00
2013	1343189	Collaborative Research: EARS: Large-Scale Statistical Learning based Spectrum Sensing and Cognitive Networking	CNS	EARS	01/01/2014	09/12/2013	Liuqing Yang	CO	Colorado State University	Standard Grant	Wenjing Lou	12/31/2017	262400		lqyang@engr.colostate.edu	601 S Howes St	Fort Collins	CO	805232002	9704916355	CSE	7976	7976	$0.00
2013	1302682	SHF: Medium: Bridging the Software/Hardware Gap Towards Efficient, Heterogeneous, and Predictable Datacenters	CCF	COMPUTER ARCHITECTURE	08/01/2013	04/10/2014	Dean Tullsen	CA	University of California-San Diego	Standard Grant	Hong Jiang	07/31/2016	750000	Lingjia Tang, Jason Mars	tullsen@cs.ucsd.edu	Office of Contract & Grant Admin	La Jolla	CA	920930934	8585344896	CSE	7941	7924, 7941	$0.00
2013	1355765	I-Corps: SleepEez: Point-of-care sensor for prediction and prevention of sleep apnea	IIP	I-Corps	10/01/2013	09/26/2013	Satish Bukkapatnam	OK	Oklahoma State University	Standard Grant	Rathindra DasGupta	06/30/2014	50000	Ranji Vaidyanathan	satish@tamu.edu	101 WHITEHURST HALL	Stillwater	OK	740781011	4057449995	ENG	8023	9150	$0.00
2013	1339676	SI2 SSI: Collaborative Research: Sustained Innovations for Linear Algebra Software (SILAS)	ACI	OFFICE OF MULTIDISCIPLINARY AC, Software Institutes, CDS&E-MSS	10/01/2013	08/20/2014	James Demmel	CA	University of California-Berkeley	Continuing grant	Daniel Katz	09/30/2016	561954		demmel@cs.berkeley.edu	Sponsored Projects Office	BERKELEY	CA	947045940	5106428109	CSE	1253, 8004, 8069	7433, 8009	$0.00
2013	1339822	SI2-SSI: Collaborative Research: Sustained Innovation for Linear Algebra Software (SILAS)	ACI	OFFICE OF MULTIDISCIPLINARY AC, SPECIAL PROJECTS - CCF, Software Institutes, CDS&E-MSS	10/01/2013	08/20/2014	Jack Dongarra	TN	University of Tennessee Knoxville	Continuing grant	Daniel Katz	09/30/2016	1377955		dongarra@eecs.utk.edu	1 CIRCLE PARK	KNOXVILLE	TN	379960003	8659743466	CSE	1253, 2878, 8004, 8069	7433, 8009, 9150	$0.00
2013	1339797	SI2-SSI: Collaborative Research: Sustained Innovation for Linear Algebra Software (SILAS)	ACI	OFFICE OF MULTIDISCIPLINARY AC, Software Institutes, CDS&E-MSS	10/01/2013	08/20/2014	Julien Langou	CO	University of Colorado at Denver-Downtown Campus	Continuing grant	Daniel Katz	09/30/2016	309999	Rodney James	julien.langou@ucdenver.edu	F428, AMC Bldg 500	Aurora	CO	800452571	3037240090	CSE	1253, 8004, 8069	7433, 8009	$0.00
2013	1262571	Collaborative Research: ABI Innovation: Quantifying and Exploiting the Structure of Phylogenetic Tree Space Through Network Analyses	DBI	ADVANCES IN BIO INFORMATICS	06/15/2013	06/03/2013	Jeremy Brown	LA	Louisiana State University & Agricultural and Mechanical College	Standard Grant	Anne Maglia	05/31/2016	190333		jeremymbrown@gmail.com	202 Himes Hall	Baton Rouge	LA	708032701	2255782760	BIO	1165	9150	$0.00
2013	1263082	REU Site: DIMACS REU in Computing Theory and Multidisciplinary Applications	CCF	RSCH EXPER FOR UNDERGRAD SITES, COLLABORATIVE RESEARCH, ,	04/01/2013	08/11/2014	Rebecca Wright	NJ	Rutgers University New Brunswick	Continuing grant	Anindya Banerjee	03/31/2016	225998	Eugene Fiorini	rebecca.wright@rutgers.edu	3 RUTGERS PLAZA	NEW BRUNSWICK	NJ	089018559	8489320150	CSE	1139, 7298, L644, N532	5930, 5979, 7736, 9250	$0.00
2013	1319846	RI: Small: RUI: AIR: Automatic Idiom Recognition	IIS	ROBUST INTELLIGENCE	08/01/2013	07/29/2013	Anna Feldman	NJ	Montclair State University	Standard Grant	Tatiana D. Korelsky	07/31/2015	176514	Jing Peng	feldmana@mail.montclair.edu	1 Normal Avenue	Montclair	NJ	070431624	9736556923	CSE	7495	7495, 7923, 9229	$0.00
2013	1305854	2013 Frontiers of Engineering Symposia (German-American, China-America, US, and EU-US)	EFRI	SPECIAL STUDIES AND ANALYSES, EFRI RESEARCH PROJECTS	03/15/2013	03/01/2013	Janet Hunziker	DC	National Academy of Sciences	Standard Grant	Joy Pauschke	02/28/2014	110000		jhunziker@nae.edu	500 FIFTH STREET NW	WASHINGTON	DC	200012721	2023342254	ENG	1385, 7633	7556, 9102	$0.00
2013	1339492	III: Travel Grant: International Symposium on Biomedical Imaging	IIS	INFO INTEGRATION & INFORMATICS	04/15/2013	04/10/2013	Bahram Parvin	CA	University of California-Riverside	Standard Grant	Frank Olken	03/31/2014	16000		bahram.parvin@ucr.edu	Office of Research	RIVERSIDE	CA	925211000	9518275535	CSE	7364	7364, 7556	$0.00
2013	1330789	BSF:2012166:A Framework for Composite Techniques in Motion Planning	CCF	SPECIAL PROJECTS - CCF	10/01/2013	09/11/2013	Kostas Bekris	NJ	Rutgers University New Brunswick	Standard Grant	Nina Amla	09/30/2017	40000		kostas.bekris@cs.rutgers.edu	3 RUTGERS PLAZA	NEW BRUNSWICK	NJ	089018559	8489320150	CSE	2878	7798	$0.00
2012	1144860	IGERT: Big Data Social Science - An Integrative Education and Research Program in Social Data Analytics	DGE	IGERT FULL PROPOSALS	07/01/2012	05/29/2014	Burt Monroe	PA	Pennsylvania State Univ University Park	Continuing grant	Richard Tankersley	06/30/2017	1800075	Melissa Hardy, Aleksandra Slavkovic, Alan MacEachren, C. Giles	burtmonroe@psu.edu	110 Technology Center Building	UNIVERSITY PARK	PA	168027000	8148651372	EHR	1335	1335, 7433, 7726, 9179, SMET	$0.00
2012	1244769	Workshops on Big Data and Urban Informatics: e-Infrastructure for Social Science Research on Sustainable Urban Systems	BCS	Data Infrastructure	09/15/2012	12/27/2012	Piyushimita Thakuriah	IL	University of Illinois at Chicago	Standard Grant	William J. Badecker	08/31/2014	137280	Moira Zellner, Piyushimita Thakuriah, Nebiyou Tilahun	vonu-pt@uic.edu	809 S MARSHFIELD RM 608	CHICAGO	IL	606127205	3129962862	SBE	8068	7433	$0.00
2012	1250260	SAVI: EAGER: for Global Research on Applying Information Technology to Support Effective Disaster Management (GRAIT-DM)	CNS	INFORMATION TECHNOLOGY RESEARC, SPECIAL PROJECTS - CISE, Science Across Virtual Instits	09/01/2012	07/23/2013	Calton Pu	GA	Georgia Tech Research Corporation	Standard Grant	Wenjing Lou	12/31/2014	325845		calton@cc.gatech.edu	Office of Sponsored Programs	Atlanta	GA	303320420	4048944819	CSE	1640, 1714, 8077	5921, 5978, 7363, 7556, 7916, 8058	$0.00
2012	1223698	Pathways: Sense-Making of Big Data	DRL	AISL	07/15/2012	07/10/2012	Katy Borner	IN	Indiana University	Standard Grant	William Neufeld	06/30/2015	250000	Adam Maltese, Joe Heimlich	katy@indiana.edu	509 E 3RD ST	Bloomington	IN	474013654	8128550516	EHR	7259	9177, SMET	$0.00
2012	1218960	CSR: Small: Cost Effective, High Performance Solutions Using Erasure Codes for Big Data Management in Large Data Centers	CNS	COMPUTER SYSTEMS	09/01/2012	08/15/2012	Xubin He	VA	Virginia Commonwealth University	Standard Grant	M. Mimi McClure	08/31/2015	431984		xhe2@vcu.edu	P.O. Box 980568	RICHMOND	VA	232980568	8048286772	CSE	7354	7923	$0.00
2012	1241838	WBDB2012: Workshop on Big Data Benchmarking 2012	IIS	INFO INTEGRATION & INFORMATICS	06/01/2012	05/30/2012	Chaitanya Baru	CA	University of California-San Diego	Standard Grant	Sylvia J. Spengler	05/31/2013	15000		baru@sdsc.edu	Office of Contract & Grant Admin	La Jolla	CA	920930934	8585344896	CSE	7364	7484, 7556, 7364	$0.00
2012	1247469	BIGDATA: Mid-Scale: DCM: A Formal Foundation for Big Data Management	IIS	Big Data Science &Engineering	01/01/2013	07/30/2014	Dan Suciu	WA	University of Washington	Continuing grant	Maria Zemankova	12/31/2015	2966667	Bill Howe, Magdalena Balazinska	suciu@cs.washington.edu	4333 Brooklyn Ave NE	SEATTLE	WA	981959472	2065434043	CSE	8083	7433, 7924, 8083	$0.00
2012	1245980	CC-NIE Network Infrastructure: Accelerating the Build-Out of a Dedicated Network for Education and Research in Big Data Science and Engineering	ACI	Campus Cyberinfrastrc (CC-NIE)	10/01/2012	09/10/2012	Vijay Agarwala	PA	Pennsylvania State Univ University Park	Standard Grant	Kevin L. Thompson	09/30/2014	497178	Burt Monroe, Douglas Cowen, James Kubicki, C. Giles	vijay@psu.edu	110 Technology Center Building	UNIVERSITY PARK	PA	168027000	8148651372	CSE	8080		$0.00
2012	1240682	Analytics-driven Efficient Indexing and Query Processing of Extreme Scale AMR Data	CCF	SOFTWARE & HARDWARE FOUNDATION	05/01/2012	11/25/2014	Nagiza Samatova	NC	North Carolina State University	Standard Grant	Almadena Y. Chtchelkanova	12/31/2015	149999		samatova@csc.ncsu.edu	CAMPUS BOX 7514	RALEIGH	NC	276957514	9195152444	CSE	7798	7916, 7942	$0.00
2012	1208315	Rare and Weak Signals in Big Data: How to Find Them and How to Use Them	DMS	STATISTICS	08/01/2012	08/09/2014	Jiashun Jin	PA	Carnegie-Mellon University	Standard Grant	Gabor J. Szekely	07/31/2015	119999		jiashun@stat.cmu.edu	5000 Forbes Avenue	PITTSBURGH	PA	152133815	4122689527	MPS	1269		$0.00
2012	1252238	EarthCube Domain End-User Workshop: Engaging the Critical Zone community to bridge long tail science with big data	EAR	EarthCube	10/01/2012	09/26/2012	Anthony Aufdenkampe	PA	Stroud Water Research Center	Standard Grant	Enriqueta Barrera	09/30/2013	99922	Gregory Tucker, Christopher Duffy	aufdenkampe@stroudcenter.org	970 Spencer Road	Avondale	PA	193119514	6102682153	GEO	8074	7433	$0.00
2012	1247726	BIGDATA: Mid-Scale: DCM: Collaborative Research: Eliminating the Data Ingestion Bottleneck in Big Data Applications	IIS	Big Data Science &Engineering	02/01/2013	09/20/2012	Michael Bender	NY	SUNY at Stony Brook	Standard Grant	Balasubramanian Kalyanasundaram	01/31/2017	800000	Rob Johnson	bender@cs.sunysb.edu	WEST 5510 FRK MEL LIB	STONY BROOK	NY	117943362	6316329949	CSE	8083	7433, 7924, 8083	$0.00
2012	1252223	US-India Workshop on Fostering Synergistic Collaborations to Accelerate Big Data Applications, December, 2012, Pune, India	CNS	COMPUTER SYSTEMS	09/15/2012	08/21/2014	Viktor Prasanna	CA	University of Southern California	Standard Grant	M. Mimi McClure	08/31/2015	34920	Yogesh Simmhan	prasanna@usc.edu	University Park	Los Angeles	CA	900890701	2137407762	CSE	7354	7556, 7354	$0.00
2012	1247316	Data and Software Preservation for Open Science (DASPOS)	PHY	ELEMENTARY PARTICLE ACCEL USER, OFFICE OF MULTIDISCIPLINARY AC, CYBERINFRASTRUCTURE, PHYSICS AT THE INFO FRONTIER, DATANET	09/15/2012	09/14/2012	Michael Hildreth	IN	University of Notre Dame	Standard Grant	James T. Shank	08/31/2015	1800627	Mark Neubauer, Robert Gardner, Jaroslaw Nabrzyski, Douglas Thain	hildreth.2@nd.edu	940 Grace Hall	NOTRE DAME	IN	465565708	5746317432	MPS	1221, 1253, 7231, 7553, 7726		$0.00
2012	1249280	GLIF 12th Annual Global LambdaGrid Workshop	ACI	INTERNATIONAL RES NET CONNECT	08/15/2012	08/15/2012	Maxine Brown	IL	University of Illinois at Chicago	Standard Grant	Kevin L. Thompson	07/31/2013	75000		maxine@uic.edu	809 S MARSHFIELD RM 608	CHICAGO	IL	606127205	3129962862	CSE	7369	7556, 7369	$0.00
2012	1139158	Making Sense at Scale with Algorithms, Machines, and People	IIS	INFORMATION TECHNOLOGY RESEARC	04/01/2012	07/25/2013	Michael Franklin	CA	University of California-Berkeley	Continuing grant	Christopher Clifton	03/31/2017	5250000	Scott Shenker, Ion Stoica, Alexandre Bayen, Michael Jordan	franklin@cs.berkeley.edu	Sponsored Projects Office	BERKELEY	CA	947045940	5106428109	CSE	1640	7723	$0.00
2012	1144854	IGERT: From Data to Solutions: A New PhD Program in Transformational Data & Information Sciences Research and Innovation	DGE	IGERT FULL PROPOSALS	07/01/2012	06/18/2014	Julia Hirschberg	NY	Columbia University	Continuing grant	Richard Tankersley	06/30/2017	1700673	Andrew Rosenberg, Shih-Fu Chang, Assaf Zeevi, Noemie Elhadad	julia@cs.columbia.edu	2960 Broadway	NEW YORK	NY	100276902	2128546851	EHR	1335	1335, 9179, SMET	$0.00
2012	1247664	BIGDATA: Mid-Scale: ESCE: Collaborative Research: Discovery and Social Analytics for Large-Scale Scientific Literature	IIS	Big Data Science &Engineering	01/01/2013	09/20/2012	David Blei	NJ	Princeton University	Standard Grant	Sylvia J. Spengler	04/30/2015	699639		blei@cs.princeton.edu	Off. of Research & Proj. Admin.	Princeton	NJ	085400036	6092583090	CSE	8083	7433, 7924, 8083	$0.00
2012	1244820	Interdisciplinary Scientific Data Management	ACI	DATA INTEROPERABILITY NETWORKS, DATANET, COLLABORATIVE RESEARCH	10/01/2012	04/22/2013	Alexander Szalay	MD	Johns Hopkins University	Standard Grant	Robert Chadduck	09/30/2015	1051100	Charles Meneveau, Katalin Szlavecz, Randal Burns, Andreas Terzis	szalay@pha.jhu.edu	3400 N CHARLES ST	Baltimore	MD	212182608	4105168668	CSE	7701, 7726, 7298	1066, 5916, 5935, 5979, 7701	$0.00
2012	1247637	BIGDATA: Mid-Scale: ESCE: Collaborative Research: Discovery and Social Analytics for Large-Scale Scientific Literature	IIS	Big Data Science &Engineering	01/01/2013	09/20/2012	Thorsten Joachims	NY	Cornell University	Standard Grant	Sylvia J. Spengler	12/31/2015	1294450	Peter Frazier, Paul Ginsparg	tj@cs.cornell.edu	373 Pine Tree Road	Ithaca	NY	148502820	6072555014	CSE	8083	7433, 7924, 8083	$0.00
2012	1247750	BIGDATA: Mid-Scale: DCM: Collaborative Research: Eliminating the Data Ingestion Bottleneck in Big-Data Applications	IIS	Big Data Science &Engineering	02/01/2013	09/20/2012	Martin Farach-Colton	NJ	Rutgers University New Brunswick	Standard Grant	Balasubramanian Kalyanasundaram	01/31/2017	400000		farach@cs.rutgers.edu	3 RUTGERS PLAZA	NEW BRUNSWICK	NJ	089018559	8489320150	CSE	8083	7433, 7924, 8083	$0.00
2012	1247696	BIGDATA: Mid-Scale: ESCE: Collaborative Research: Discovery and Social Analytics for Large-Scale Scientific Literature.	IIS	Big Data Science &Engineering	01/01/2013	09/20/2012	Paul Kantor	NJ	Rutgers University New Brunswick	Standard Grant	Sylvia J. Spengler	12/31/2015	996792		paul.kantor@rutgers.edu	3 RUTGERS PLAZA	NEW BRUNSWICK	NJ	089018559	8489320150	CSE	8083	7433, 7924, 8083	$0.00
2012	1247658	BIGDATA: Mid-Scale: DA: Distribution-based machine learning for high dimensional datasets	IIS	OFFICE OF MULTIDISCIPLINARY AC, STATISTICS, Big Data Science &Engineering	01/01/2013	08/25/2013	Aarti Singh	PA	Carnegie-Mellon University	Continuing grant	Sylvia J. Spengler	12/31/2015	1000000	Barnabas Poczos, Timothy Verstynen	aartisingh@cmu.edu	5000 Forbes Avenue	PITTSBURGH	PA	152133815	4122689527	CSE	1253, 1269, 8083	7433, 7924, 8083	$0.00
2012	1247581	BIGDATA: Mid-Scale: DA: Analytical Approaches to Massive Data Computation with Applications to Genomics	IIS	Big Data Science &Engineering, , INFORMATION TECHNOLOGY RESEARC	10/01/2012	09/19/2012	Eli Upfal	RI	Brown University	Standard Grant	Sylvia J. Spengler	09/30/2016	1566685	Benjamin Raphael, Fabio Vandin	eli@cs.brown.edu	BOX 1929	Providence	RI	029121929	4018632777	CSE	8083, L218, 1640	7433, 7924, 8083, 170E, 9150	$0.00
2012	1246216	CC-NIE Network Infrastructure: Advancing Network Capacity, Efficiency, and Security for Wisconsin Big Data Research Through Improvement of campus research DMZ	ACI	INFORMATION TECHNOLOGY RESEARC, Campus Cyberinfrastrc (CC-NIE)	10/01/2012	09/12/2012	Bruce Maas	WI	University of Wisconsin-Madison	Standard Grant	Kevin L. Thompson	09/30/2015	491328	Miron Livny	bruce.maas@cio.wisc.edu	21 North Park Street	MADISON	WI	537151218	6082623822	CSE	1640, 8080	1640	$0.00
2012	1254535	EAGER: A Prototype WorldWide Telescope Visualization Lab Designed in the Web-based Inquiry Science Environment	IIS	Cyberlearn & Future Learn Tech	09/01/2012	08/30/2012	Alyssa Goodman	MA	Harvard University	Standard Grant	Tatiana D. Korelsky	08/31/2014	149658	Susan Sunbury	agoodman@cfa.harvard.edu	1350 MASSACHUSETTS AVE	Cambridge	MA	021383846	6174955501	CSE	8020	7916, 8045	$0.00
2012	1244737	Collaborative Research: SCC-SBE: Research Coordination Network on Leveraging Computational Social Science for Understanding Virtual Organizations	ACI	VIRTUAL ORGANIZATIONS, Data Infrastructure	01/01/2013	09/14/2012	Leslie DeChurch	GA	Georgia Tech Research Corporation	Standard Grant	Rajiv Ramnath	12/31/2015	324024	Davood Tofighi, Bruce Walker	lesliedechurch@gmail.com	Office of Sponsored Programs	Atlanta	GA	303320420	4048944819	CSE	7642, 8068	7642	$0.00
2012	1244747	Collaborative Research: SCC-SBE: Research Coordination Network on Leveraging Computational Social Science for Understanding Virtual Organizations	ACI	Data Infrastructure, VIRTUAL ORGANIZATIONS	01/01/2013	09/14/2012	Noshir Contractor	IL	Northwestern University	Standard Grant	Rajiv Ramnath	12/31/2015	346367		nosh@northwestern.edu	1801 Maple Ave.	Evanston	IL	602013149	8474913003	CSE	8068, 7642	7642	$0.00
2012	1149853	CAREER: Representing, Understanding, and Enhancing Scenes at the Internet-Scale	IIS	GRAPHICS & VISUALIZATION	01/15/2012	02/20/2014	James Hays	RI	Brown University	Continuing grant	Ephraim P. Glinert	12/31/2016	281931		hays@cs.brown.edu	BOX 1929	Providence	RI	029121929	4018632777	CSE	7453	1045, 7453, 9150	$0.00
2012	1244667	Collaborative Research: Center for Historical Information and Analysis (CHIA)	SES	DATANET, Data Infrastructure	01/01/2013	09/20/2012	Gary King	MA	Harvard University	Standard Grant	kevin Leicht	12/31/2015	91600		king@harvard.edu	1350 MASSACHUSETTS AVE	Cambridge	MA	021383846	6174955501	SBE	7726, 8068	7433, 9179	$0.00
2012	1208799	Building a theoretical and methodological framework for collaborative statistical inference and learning: multi-party and multiphase paradigms	DMS	STATISTICS	09/01/2012	09/02/2014	Xiao-Li Meng	MA	Harvard University	Continuing grant	Gabor J. Szekely	08/31/2015	360000		meng@stat.harvard.edu	1350 MASSACHUSETTS AVE	Cambridge	MA	021383846	6174955501	MPS	1269		$0.00
2012	1244796	Collaborative Research: Center for Historical Information and Analysis (CHIA)	BCS	DATANET, Data Infrastructure	01/01/2013	09/20/2012	Siddharth Chandra	MI	Michigan State University	Standard Grant	kevin Leicht	12/31/2015	38052		chandr45@msu.edu	Office of Sponsored Programs	East Lansing	MI	488242620	5173555040	SBE	7726, 8068	7433, 9179	$0.00
2012	1228198	TWC: Medium: Collaborative Proposal: Policy Compliant Integration of Linked Data	CNS	Secure &Trustworthy Cyberspace	09/01/2012	08/13/2012	Murat Kantarcioglu	TX	University of Texas at Dallas	Standard Grant	Jeremy Epstein	08/31/2015	399898	Latifur Khan, Kevin Hamlen	muratk@utdallas.edu	800 W. Campbell Rd., AD15	Richardson	TX	750803021	9728832313	CSE	8060	7434, 7924	$0.00
2012	1246003	CC-NIE Integration: Multi-Wave - A Dedicated Data Transport Ring to Support 21st Century Computational Research	ACI	Campus Cyberinfrastrc (CC-NIE), INFORMATION TECHNOLOGY RESEARC	12/01/2012	09/10/2012	John Dubach	MA	University of Massachusetts Amherst	Standard Grant	Kevin L. Thompson	11/30/2014	867040	Michael Zink	dubach@physics.umass.edu	Research Administration Building	AMHERST	MA	010039242	4135450698	CSE	8080, 1640	1640	$0.00
2012	1245758	CC-NIE Network Infrastructure: NoleNet Express Lane -- A Private Network Path for Research Data Transmission at Florida State University and Beyond	ACI	Campus Cyberinfrastrc (CC-NIE)	10/01/2012	09/14/2012	Michael Barrett	FL	Florida State University	Standard Grant	Kevin L. Thompson	09/30/2015	230248	Alan Lemmon, Scott Stagg, Henry Bass, James Wilgenbusch	mgbarrett@fsu.edu	874 Traditions Way, 3rd Floor	TALLAHASSEE	FL	323064166	8506445260	CSE	8080		$0.00
2012	1244672	Collaborative Research: Center for Historical Information and Analysis (CHIA)	SES	DATANET, Data Infrastructure	01/01/2013	09/20/2012	Patrick Manning	PA	University of Pittsburgh	Standard Grant	kevin Leicht	12/31/2015	282023	Vladimir Zadorozhny	pmanning@pitt.edu	University Club	Pittsburgh	PA	152132303	4126247400	SBE	7726, 8068	7433, 9179	$0.00
2012	1244282	Collaborative Research: Center for Historical Information and Analysis (CHIA)	SES	DATANET, Data Infrastructure	01/01/2013	09/20/2012	Ruth Mostern	CA	University of California - Merced	Standard Grant	kevin Leicht	12/31/2015	110381		rmostern@ucmerced.edu	5200 North Lake Road	Merced	CA	953435001	2092284318	SBE	7726, 8068	7433, 9179	$0.00
2012	1244693	Collaborative Research: Center for Historical Information and Analysis (CHIA)	SES	DATANET, Data Infrastructure	01/01/2013	09/20/2012	John Gerring	MA	Trustees of Boston University	Standard Grant	kevin Leicht	12/31/2015	79596		jgerring@bu.edu	881 COMMONWEALTH AVE	BOSTON	MA	022151300	6173534365	SBE	7726, 8068	7433, 9179	$0.00
2012	1218488	III: Small: A Theoretical Framework for Practical Entity Resolution in Network Data	IIS	INFO INTEGRATION & INFORMATICS	09/01/2012	08/28/2012	Lise Getoor	MD	University of Maryland College Park	Standard Grant	Frank Olken	08/31/2015	500000		getoor@cs.umd.edu	3112 LEE BLDG	COLLEGE PARK	MD	207425141	3014056269	CSE	7364	7923	$0.00
2012	1249822	EAGER: Compositional Data Fusion	IIS	IIS SPECIAL PROJECTS	10/01/2012	09/05/2012	Judea Pearl	CA	University of California-Los Angeles	Standard Grant	Hector Munoz-Avila	09/30/2014	300000		judea@cs.ucla.edu	11000 Kinross Avenue, Suite 211	LOS ANGELES	CA	900952000	3107940102	CSE	7484	7916	$0.00
2012	1246038	CC-NIE Network Infrastructure: The Future of Research and Collaboration: The Dedicated Science Network	ACI	Campus Cyberinfrastrc (CC-NIE)	10/01/2012	09/07/2012	Andrew Sherman	CT	Yale University	Standard Grant	Kevin L. Thompson	09/30/2014	496253	Daisuke Nagai, William Boos, David Galassi	andrew.sherman@yale.edu	Grant & Contract Administration	New Haven	CT	065103209	2037854689	CSE	8080		$0.00
2012	1250627	EAGER: T2K: From Tables to Knowledge	IIS	INFO INTEGRATION & INFORMATICS	09/01/2012	08/24/2012	Anupam Joshi	MD	University of Maryland Baltimore County	Standard Grant	Sylvia J. Spengler	08/31/2015	200000	Timothy Finin	joshi@cs.umbc.edu	1000 Hilltop Circle	Baltimore	MD	212500002	4104553140	CSE	7364	7916	$0.00
2012	1228673	TWC: Medium: Collaborative Proposal: Policy Compliant Integration of Linked Data	CNS	Secure &Trustworthy Cyberspace, ,	09/01/2012	08/11/2014	Timothy Finin	MD	University of Maryland Baltimore County	Standard Grant	Jeremy Epstein	08/31/2015	484169	Anupam Joshi	finin@umbc.edu	1000 Hilltop Circle	Baltimore	MD	212500002	4104553140	CSE	8060, M606, N586	170E, 7434, 7924, 8237	$0.00
2012	1246061	CC-NIE Integration: Improved Infrastructure for Data Movement and Monitoring	ACI	INFORMATION TECHNOLOGY RESEARC, Campus Cyberinfrastrc (CC-NIE)	01/01/2013	11/26/2013	Matt Bishop	CA	University of California-Davis	Standard Grant	Kevin L. Thompson	12/31/2015	992746	Peter Siegel, Prasant Mohapatra	mabishop@ucdavis.edu	OR/Sponsored Programs	Davis	CA	956186134	5307547700	CSE	1640, 8080	1640	$0.00
2012	1237174	SHB: Type II (INT): DELPHI: Data E-platform Leveraged for Patient Empowerment and Population Health Improvement	IIS	Smart and Connected Health	10/01/2012	09/19/2012	Kevin Patrick	CA	University of California-San Diego	Standard Grant	Sylvia J. Spengler	09/30/2016	2000000	Theodore Chan, Sanjoy Dasgupta, William Griswold, Yannis Papakonstantinou	kpatrick@ucsd.edu	Office of Contract & Grant Admin	La Jolla	CA	920930934	8585344896	CSE	8018	8018, 8062	$0.00
2012	1218405	CSR: Small:The Wisconsin Specialized Support for Storage Clouds (WiS3C) Project	CNS	COMPUTER SYSTEMS	09/01/2012	08/24/2012	Remzi Arpaci-Dusseau	WI	University of Wisconsin-Madison	Standard Grant	M. Mimi McClure	08/31/2015	440000	Andrea Arpaci-Dusseau	remzi@cs.wisc.edu	21 North Park Street	MADISON	WI	537151218	6082623822	CSE	7354	7923	$0.00
2012	1219220	CSR: Small: Scalable Fine-Grain Lineage for Debugging Data-Intensive Workflows	CNS	COMPUTER SYSTEMS	09/01/2012	11/16/2012	Kenneth Yocum	CA	University of California-San Diego	Standard Grant	M. Mimi McClure	08/31/2015	450000	Kenneth Yocum	kyocum@cs.ucsd.edu	Office of Contract & Grant Admin	La Jolla	CA	920930934	8585344896	CSE	7354	7923	$0.00
2012	1205453	II-NEW: An Experimental Infrastructure for Cross-Domain Research in Wireless Computing, Cybersecurity and Data Mining	CNS	COMPUTING RES INFRASTRUCTURE	09/01/2012	06/06/2012	Robert Simon	VA	George Mason University	Standard Grant	Ralph Wachter	08/31/2015	547307	Brian Mark, Angelos Stavrou, Daniel Barbara	simon@cs.gmu.edu	4400 UNIVERSITY DR	FAIRFAX	VA	220304422	7039932295	CSE	7359	7359	$0.00
2012	1208225	Constrained Group Selection and Structure Estimation in Semiparametric Models	DMS	STATISTICS	07/01/2012	05/30/2012	Jian Huang	IA	University of Iowa	Standard Grant	Gabor J. Szekely	06/30/2015	159681		jian-huang@uiowa.edu	2 GILMORE HALL	IOWA CITY	IA	522421320	3193352123	MPS	1269	9150	$0.00
2012	1214331	SBIR Phase I: Data Cleaning as a Service	IIP	SMALL BUSINESS PHASE I	07/01/2012	10/23/2012	Hyunjeong Lee	PA	Nittany System Research, LLC	Standard Grant	Glenn H. Larsen	06/30/2013	150000		hleenittany@gmail.com	220 Kennedy St.	State College	PA	168017807	8144416122	ENG	5371	5371, 8031, 8032	$0.00
2012	1228687	TWC: Medium: Collaborative Proposal: Policy Compliant Integration of Linked Data	CNS	Secure &Trustworthy Cyberspace	09/01/2012	08/13/2012	Lalana Kagal	MA	Massachusetts Institute of Technology	Standard Grant	Jeremy Epstein	08/31/2015	400000	Harold Abelson	lkagal@csail.mit.edu	77 MASSACHUSETTS AVE	Cambridge	MA	021394301	6172531000	CSE	8060	7434, 7924, 9102	$0.00
2012	1241017	Student Travel Support for the 2012 ACM Conference on Knowledge Discovery and Data Mining (KDD 2012).	IIS	INFO INTEGRATION & INFORMATICS	08/01/2012	05/22/2012	Jennifer Neville	IN	Purdue University	Standard Grant	Sylvia J. Spengler	07/31/2013	25000		neville@cs.purdue.edu	Young Hall	West Lafayette	IN	479072114	7654941055	CSE	7364	7364, 7556	$0.00
2012	1247471	Workshop: Data Curation: Ensuring Quality and Access to Enable New Science	IIS	INFO INTEGRATION & INFORMATICS	09/01/2012	08/27/2012	Gary Marchionini	NC	University of North Carolina at Chapel Hill	Standard Grant	Maria Zemankova	08/31/2013	49954	Christopher Lee	march@ils.unc.edu	104 AIRPORT DR STE 2200	CHAPEL HILL	NC	275991350	9199663411	CSE	7364	7364, 7556	$0.00
2012	1264250	I-Corps: Automating People Research with Intelligent Analysis and Mining of Social Network Data on the Internet	IIP	I-Corps	10/01/2012	10/23/2012	Yuanyuan Zhou	CA	University of California-San Diego	Standard Grant	Rathindra DasGupta	03/31/2013	50000		yyzhou@cs.ucsd.edu	Office of Contract & Grant Admin	La Jolla	CA	920930934	8585344896	ENG	8023		$0.00
2012	1216567	Collaborative Research: Methods for Stochastic and Nonlinear Optimization	DMS	COMPUTATIONAL MATHEMATICS, OPERATIONS RESEARCH	08/01/2012	07/24/2012	Jorge Nocedal	IL	Northwestern University	Standard Grant	Junping Wang	07/31/2015	300000		nocedal@eecs.northwestern.edu	1801 Maple Ave.	Evanston	IL	602013149	8474913003	MPS	1271, 5514	073E, 9263	$0.00
2012	1231262	Support for the 2012 Annual Meeting of the Society for Mathematical Psychology	SES	METHOD, MEASURE & STATS, PERCEPTION, ACTION & COGNITION	08/01/2012	08/02/2012	Mark Pitt	TX	Society for Mathematical Psychology, Inc	Standard Grant	Cheryl L. Eavey	07/31/2013	10000		Pitt.2@osu.edu	BBS, GR4.1, 800 W. Campbell Rd.	Richardson	TX	750803021	9728836869	SBE	1333, 7252		$0.00
2012	1216554	Collaborative Research: Methods for Stochastic and Nonlinear Optimization	DMS	COMPUTATIONAL MATHEMATICS	08/01/2012	07/24/2012	Richard Byrd	CO	University of Colorado at Boulder	Standard Grant	Junping Wang	07/31/2015	120000		richard@cs.colorado.edu	3100 Marine Street, Room 481	Boulder	CO	803090572	3034926221	MPS	1271	9263	$0.00
2012	1227606	Economics of Internet Markets	SES	ECONOMICS	09/01/2012	07/26/2012	Jonathan Levin	CA	Stanford University	Standard Grant	Nancy A. Lutz	08/31/2015	253191	Liran Einav	jdlevin@stanford.edu	3160 Porter Drive	Palo Alto	CA	943041212	6507232300	SBE	1320		$0.00
2012	1149662	CAREER: Quantifying diffusion and dynamics on healthcare, innovation and communication networks	IIS	INFO INTEGRATION & INFORMATICS, CLB-Career	07/01/2012	06/18/2014	Edoardo Airoldi	MA	Harvard University	Continuing grant	Sylvia J. Spengler	06/30/2017	291673		airoldi@stat.harvard.edu	1350 MASSACHUSETTS AVE	Cambridge	MA	021383846	6174955501	CSE	7364, 9103	1045, 7364, CL10	$0.00
2012	1248603	SBIR Phase I: Development of Cohort Identification Tool	IIP	SMALL BUSINESS PHASE I	01/01/2013	11/27/2012	Daniel Riskin	CA	Health Fidelity, Inc.	Standard Grant	Muralidharan S. Nair	06/30/2013	150000		grants@vmt.com	204 2nd Avenue #517	San Mateo	CA	944013963	6508884956	ENG	5371	4080, 5371, 8032, 9139, 9150,	$0.00
2012	1246396	CC-NIE Network Infrastructure: PRISM@UCSD: A Researcher Defined 10 and 40Gbit/s Campus Scale Data Carrier	ACI	INFORMATION TECHNOLOGY RESEARC, Campus Cyberinfrastrc (CC-NIE)	01/01/2013	09/06/2012	Philip Papadopoulos	CA	University of California-San Diego	Standard Grant	Kevin L. Thompson	12/31/2015	499995	Larry Smarr	phil@sdsc.edu	Office of Contract & Grant Admin	La Jolla	CA	920930934	8585344896	CSE	1640, 8080		$0.00
2012	1224173	The Power of Policy Ideas: Tracing Language in Policymaking	SES	POLITICAL SCIENCE	09/01/2012	08/14/2012	John Wilkerson	WA	University of Washington	Standard Grant	Lee Walker	08/31/2015	236422		jwilker@u.washington.edu	4333 Brooklyn Ave NE	SEATTLE	WA	981959472	2065434043	SBE	1371	0000,	$0.00
2012	1208787	Statistical Theory and Methodology	DMS	STATISTICS	07/01/2012	05/27/2014	Bradley Efron	CA	Stanford University	Continuing grant	Gabor J. Szekely	06/30/2015	499912	Persi Diaconis	brad@stat.stanford.edu	3160 Porter Drive	Palo Alto	CA	943041212	6507232300	MPS	1269		$0.00
2012	1217058	CIF: Small: Decoding Error-Correcting Codes using Large-Scale Decomposition Methods	CCF	INFORMATION TECHNOLOGY RESEARC, COMM & INFORMATION FOUNDATIONS	09/01/2012	06/16/2014	Stark Draper	WI	University of Wisconsin-Madison	Standard Grant	Phillip Regalia	08/31/2015	424062	Benjamin Recht	sdraper@ece.wisc.edu	21 North Park Street	MADISON	WI	537151218	6082623822	CSE	1640, 7797	7923, 7935	$0.00
2012	1240450	USA-Sino Summer School in Vision, Learning, Pattern Recognition, VLPR 2012	IIS	ROBUST INTELLIGENCE	06/01/2012	05/23/2012	Yanxi Liu	PA	Pennsylvania State Univ University Park	Standard Grant	Jie Yang	05/31/2013	50000		yanxi@cse.psu.edu	110 Technology Center Building	UNIVERSITY PARK	PA	168027000	8148651372	CSE	7495	7495, 7556	$0.00
2012	1241315	Enhancing the Capacity for Information Assurance Education Through Interdisciplinary Collaboration	DGE	FED CYBER SERV: SCHLAR FOR SER	11/01/2012	08/18/2012	Hui Xiong	NJ	Rutgers University Newark	Standard Grant	Victor P. Piotrowski	10/31/2015	292670	Thu Nguyen, Hoang Pham, Rebecca Wright, Manish Parashar	hxiong@rutgers.edu	Blumenthal Hall, Suite 206	Newark	NJ	071021896	9733531538	EHR	1668	7254, 9178, SMET	$0.00
2012	1247126	EAGER: Embodying Visual Semantic Information Composition to Stimulate Sensemaking and Ideation	IIS	Cyber-Human Systems (CHS)	09/01/2012	04/06/2015	Andruid Kerne	TX	Texas A&M Engineering Experiment Station	Standard Grant	William Bainbridge	08/31/2015	340000		andruid@cs.tamu.edu	TEES State Headquarters Bldg.	College Station	TX	778454645	9794587617	CSE	7367	7367, 7916, 9251	$0.00
2012	1241388	Participant Support for CyberBridges: Developing the next generation of cyberinfrastructure faculty for computational and data-enabled science and engineering	ACI	CAREER: FACULTY EARLY CAR DEV	06/15/2012	07/30/2012	Raj Acharya	PA	Pennsylvania State Univ University Park	Standard Grant	Daniel Katz	05/31/2013	94843	Thomas Hacker, Suzanne Shontz	acharya@cse.psu.edu	110 Technology Center Building	UNIVERSITY PARK	PA	168027000	8148651372	CSE	1045	1045, 7556	$0.00
2012	1234955	Mean Field Equilibria of Dynamic Games: Theory and Computation	CMMI	OPERATIONS RESEARCH	09/01/2012	07/19/2012	Ramesh Johari	CA	Stanford University	Standard Grant	Michael C. Fu	08/31/2015	260000		rjohari@stanford.edu	3160 Porter Drive	Palo Alto	CA	943041212	6507232300	ENG	5514	072E, 073E, 077E	$0.00
2012	1136993	The Computing Community Consortium II	CCF	INFORMATION TECHNOLOGY RESEARC	10/01/2012	12/19/2014	Gregory Hager	DC	Computing Research Association	Cooperative Agreement	Nina Amla	09/30/2016	6206328	Fred Schneider, Susan Graham, Anita Jones, Edward Lazowska, Andrew Bernat, Elizabeth Mynatt	hager@cs.jhu.edu	1828 L St., NW	Washington	DC	200360000	2022662949	CSE	1640	1640, 9218, HPCC	$0.00
2012	1157574	US-France Collaboration: Architectures and Interaction Paradigms for Multi-Surface Environments	IIA	Catalyzing New Intl Collab	05/01/2012	04/23/2012	Bjoern Hartmann	CA	University of California-Berkeley	Standard Grant	Maija M Kukla	04/30/2014	40619		bjoern@eecs.berkeley.edu	Sponsored Projects Office	BERKELEY	CA	947045940	5106428109	O/D	7299	5918, 5980	$0.00
2012	1246001	CC-NIE Integration: Innovations to Transition a Campus Core Cyberinfrastructure to Serve Diverse and Emerging Researcher Needs	ACI	INFORMATION TECHNOLOGY RESEARC, Campus Cyberinfrastrc (CC-NIE)	10/01/2012	02/07/2013	Caroline Whitacre	OH	Ohio State University	Standard Grant	Kevin L. Thompson	09/30/2015	987019	Prasad Calyam, Datta Gaitonde, Paul Schopis, Umit Catalyurek, Dhabaleswar Panda	whitacre.3@osu.edu	Office of Sponsored Programs	Columbus	OH	432101016	6142923805	CSE	1640, 8080	1640	$0.00
2011	1143585	EAGER: Exploring and Linking Widely Distributed Data on the Semantic Web	IIS	INFO INTEGRATION & INFORMATICS	09/01/2011	07/16/2011	James Hendler	NY	Rensselaer Polytechnic Institute	Standard Grant	Sylvia J. Spengler	08/31/2014	197407		hendler@cs.rpi.edu	110 8TH ST	Troy	NY	121803522	5182766000	CSE	7364	7364, 7916	$0.00
2011	1153617	EAGER: An Exploration in Enabling Community-driven Collaboration	IIS	INFO INTEGRATION & INFORMATICS	09/01/2011	09/08/2011	John Wooley	CA	University of California-San Diego	Standard Grant	Sylvia J. Spengler	08/31/2015	120114		jwooley@ucsd.edu	Office of Contract & Grant Admin	La Jolla	CA	920930934	8585344896	CSE	7364	7916, 7364	$0.00
2011	1118106	III: Small: Parallel Similarity Comparison and Duplicate Detection with Incremental Computing	IIS	INFO INTEGRATION & INFORMATICS	08/15/2011	03/20/2012	Tao Yang	CA	University of California-Santa Barbara	Standard Grant	Maria Zemankova	07/31/2015	515732		tyang@cs.ucsb.edu	Office of Research	SANTA BARBARA	CA	931062050	8058934188	CSE	7364	7923, 9251	$0.00
2011	1138497	Type I: ENGAGE: Immersive Game-Based Learning for Middle Grade Computational Fluency	CNS	SPECIAL PROJECTS - CISE, Computing Ed for 21st Century	01/01/2012	05/06/2014	James Lester	NC	North Carolina State University	Standard Grant	Kamau Bobb	10/31/2015	1047996	Eric Wiebe, Bradford Mott, Kristy Boyer	lester@csc.ncsu.edu	CAMPUS BOX 7514	RALEIGH	NC	276957514	9195152444	CSE	1714, 7382	9116, 9251, 1714	$0.00
2009	0855163	II-EN The Human Virtualization Studio: From Distributed Sensor to Interactive Audiovisual Environment	CNS	COMPUTING RES INFRASTRUCTURE	07/15/2009	10/24/2011	Takeo Kanade	PA	Carnegie-Mellon University	Continuing grant	Theodore Baker	06/30/2012	600000	Yaser Sheikh	kanade@cs.cmu.edu	5000 Forbes Avenue	PITTSBURGH	PA	152133815	4122689527	CSE	7359	9218, HPCC	$0.00
2009	0844507	INCA: An Integrated Cluster Computing Architecture for Machine Translation	IIS	CLUSTER EXPLORATORY (CLuE), INFO INTEGRATION & INFORMATICS	02/15/2009	06/19/2009	Stephan Vogel	PA	Carnegie-Mellon University	Standard Grant	Vasant G. Honavar	01/31/2012	465089	Noah Smith	stephan.vogel@cs.cmu.edu	5000 Forbes Avenue	PITTSBURGH	PA	152133815	4122689527	CSE	7782, 7364	7782, 9216, HPCC, 9251	$0.00
